# Supplementary material for: Alternating High‐Fat and Polysaccharide Diets Modulates Gut Phage‐Bacterial Interplay
Source: Adv Sci (Weinh). 2026 Mar 12;13(29):e16916. doi: 10.1002/advs.202516916 (PMC13205691; doi:10.1002/advs.202516916)
Supplement: Supplementary file 2 — Supporting File 2: advs74765‐sup‐0002‐Data.zip [file ADVS-13-e16916-s002.zip]

Archive with 11 entries (10 files):
- advs74765-sup-0002-Data/
- advs74765-sup-0002-Data/.DS_Store
- advs74765-sup-0002-Data/Description of Additional Supplementary Files.docx
- advs74765-sup-0002-Data/Supplementary Data1.csv
- advs74765-sup-0002-Data/Supplementary Data2.xlsx
- advs74765-sup-0002-Data/Supplementary Data3.xlsx
- advs74765-sup-0002-Data/Supplementary Data4.xlsx
- advs74765-sup-0002-Data/Supplementary Data5.xlsx
- advs74765-sup-0002-Data/Supplementary Data6.xlsx
- advs74765-sup-0002-Data/Supplementary Data7.xlsx
- advs74765-sup-0002-Data/Supplementary Data8.xlsx
