# Supplementary material for: Alternating High‐Fat and Polysaccharide Diets Modulates Gut Phage‐Bacterial Interplay
Source: Adv Sci (Weinh). 2026 Mar 12;13(29):e16916. doi: 10.1002/advs.202516916 (PMC13205691; doi:10.1002/advs.202516916)
Supplement: Supplementary file 2 — Supporting File 2: advs74765‐sup‐0002‐Data.zip [file ADVS-13-e16916-s002.zip › advs74765-sup-0002-Data/Supplementary Data1.csv]

Run	BioProject	DietType_raw	DietType_clean	DietType_category	DietComponent_raw	DietComponent_clean	DietComponent_category	Antibiotic	Diease	Diease2	Country	Continent	Host	Age	Age2	Sex
SRR1535296	PRJNA256106	WTP_diet	High_fiber_diet	Fiber	NA	NA	NA	NA	Obesity	Obesity	China	Asia	human	children	Teenagers	male
SRR1535297	PRJNA256106	WTP_diet	High_fiber_diet	Fiber	NA	NA	NA	NA	Obesity	Obesity	China	Asia	human	children	Teenagers	male
SRR1535298	PRJNA256106	WTP_diet	High_fiber_diet	Fiber	NA	NA	NA	NA	Obesity	Obesity	China	Asia	human	children	Teenagers	male
SRR1535300	PRJNA256106	WTP_diet	High_fiber_diet	Fiber	NA	NA	NA	NA	Obesity	Obesity	China	Asia	human	children	Teenagers	male
SRR1535301	PRJNA256106	WTP_diet	High_fiber_diet	Fiber	NA	NA	NA	NA	Obesity	Obesity	China	Asia	human	children	Teenagers	male
SRR1535302	PRJNA256106	WTP_diet	High_fiber_diet	Fiber	NA	NA	NA	NA	Obesity	Obesity	China	Asia	human	children	Teenagers	male
SRR1535304	PRJNA256106	WTP_diet	High_fiber_diet	Fiber	NA	NA	NA	NA	Obesity	Obesity	China	Asia	human	children	children	male
SRR1535305	PRJNA256106	WTP_diet	High_fiber_diet	Fiber	NA	NA	NA	NA	Obesity	Obesity	China	Asia	human	children	children	male
SRR1535306	PRJNA256106	WTP_diet	High_fiber_diet	Fiber	NA	NA	NA	NA	Obesity	Obesity	China	Asia	human	children	children	male
SRR1535308	PRJNA256106	WTP_diet	High_fiber_diet	Fiber	NA	NA	NA	NA	Obesity	Obesity	China	Asia	human	children	children	female
SRR1535310	PRJNA256106	WTP_diet	High_fiber_diet	Fiber	NA	NA	NA	NA	Obesity	Obesity	China	Asia	human	children	children	female
SRR1535312	PRJNA256106	WTP_diet	High_fiber_diet	Fiber	NA	NA	NA	NA	Obesity	Obesity	China	Asia	human	children	children	female
SRR1535315	PRJNA256106	WTP_diet	High_fiber_diet	Fiber	NA	NA	NA	NA	Obesity	Obesity	China	Asia	human	children	children	female
SRR1535319	PRJNA256106	WTP_diet	High_fiber_diet	Fiber	NA	NA	NA	NA	Obesity	Obesity	China	Asia	human	children	children	female
SRR1535321	PRJNA256106	WTP_diet	High_fiber_diet	Fiber	NA	NA	NA	NA	Obesity	Obesity	China	Asia	human	children	children	female
SRR1535323	PRJNA256106	WTP_diet	High_fiber_diet	Fiber	NA	NA	NA	NA	Obesity	Obesity	China	Asia	human	children	Teenagers	male
SRR1535324	PRJNA256106	WTP_diet	High_fiber_diet	Fiber	NA	NA	NA	NA	Obesity	Obesity	China	Asia	human	children	Teenagers	male
SRR1535325	PRJNA256106	WTP_diet	High_fiber_diet	Fiber	NA	NA	NA	NA	Obesity	Obesity	China	Asia	human	children	Teenagers	male
SRR1535327	PRJNA256106	WTP_diet	High_fiber_diet	Fiber	NA	NA	NA	NA	Obesity	Obesity	China	Asia	human	children	children	female
SRR1535329	PRJNA256106	WTP_diet	High_fiber_diet	Fiber	NA	NA	NA	NA	Obesity	Obesity	China	Asia	human	children	children	male
SRR1535330	PRJNA256106	WTP_diet	High_fiber_diet	Fiber	NA	NA	NA	NA	Obesity	Obesity	China	Asia	human	children	children	male
SRR1535331	PRJNA256106	WTP_diet	High_fiber_diet	Fiber	NA	NA	NA	NA	Obesity	Obesity	China	Asia	human	children	children	male
SRR1535333	PRJNA256106	WTP_diet	High_fiber_diet	Fiber	NA	NA	NA	NA	Obesity	Obesity	China	Asia	human	children	Teenagers	male
SRR1535335	PRJNA256106	WTP_diet	High_fiber_diet	Fiber	NA	NA	NA	NA	Obesity	Obesity	China	Asia	human	children	Teenagers	male
SRR1535337	PRJNA256106	WTP_diet	High_fiber_diet	Fiber	NA	NA	NA	NA	Obesity	Obesity	China	Asia	human	children	children	female
SRR1535339	PRJNA256106	WTP_diet	High_fiber_diet	Fiber	NA	NA	NA	NA	Obesity	Obesity	China	Asia	human	children	children	female
SRR1535341	PRJNA256106	WTP_diet	High_fiber_diet	Fiber	NA	NA	NA	NA	Obesity	Obesity	China	Asia	human	children	Teenagers	male
SRR1535343	PRJNA256106	WTP_diet	High_fiber_diet	Fiber	NA	NA	NA	NA	Obesity	Obesity	China	Asia	human	children	Teenagers	male
SRR1535345	PRJNA256106	WTP_diet	High_fiber_diet	Fiber	NA	NA	NA	NA	Obesity	Obesity	China	Asia	human	children	children	female
SRR1535347	PRJNA256106	WTP_diet	High_fiber_diet	Fiber	NA	NA	NA	NA	Obesity	Obesity	China	Asia	human	children	Teenagers	female
SRR1535349	PRJNA256106	WTP_diet	High_fiber_diet	Fiber	NA	NA	NA	NA	Obesity	Obesity	China	Asia	human	children	Teenagers	male
SRR1535351	PRJNA256106	WTP_diet	High_fiber_diet	Fiber	NA	NA	NA	NA	Obesity	Obesity	China	Asia	human	children	Teenagers	male
SRR1535353	PRJNA256106	WTP_diet	High_fiber_diet	Fiber	NA	NA	NA	NA	Obesity	Obesity	China	Asia	human	children	children	female
SRR1535355	PRJNA256106	WTP_diet	High_fiber_diet	Fiber	NA	NA	NA	NA	Obesity	Obesity	China	Asia	human	children	Teenagers	female
SRR1535357	PRJNA256106	WTP_diet	High_fiber_diet	Fiber	NA	NA	NA	NA	Obesity	Obesity	China	Asia	human	children	children	male
SRR1535358	PRJNA256106	WTP_diet	High_fiber_diet	Fiber	NA	NA	NA	NA	Obesity	Obesity	China	Asia	human	children	children	male
SRR1535359	PRJNA256106	WTP_diet	High_fiber_diet	Fiber	NA	NA	NA	NA	Obesity	Obesity	China	Asia	human	children	children	male
SRR1535361	PRJNA256106	WTP_diet	High_fiber_diet	Fiber	NA	NA	NA	NA	Obesity	Obesity	China	Asia	human	children	Teenagers	male
SRR1535362	PRJNA256106	WTP_diet	High_fiber_diet	Fiber	NA	NA	NA	NA	Obesity	Obesity	China	Asia	human	children	Teenagers	male
SRR1535363	PRJNA256106	WTP_diet	High_fiber_diet	Fiber	NA	NA	NA	NA	Obesity	Obesity	China	Asia	human	children	Teenagers	male
SRR1535365	PRJNA256106	WTP_diet	High_fiber_diet	Fiber	NA	NA	NA	NA	Obesity	Obesity	China	Asia	human	children	children	male
SRR1535366	PRJNA256106	WTP_diet	High_fiber_diet	Fiber	NA	NA	NA	NA	Obesity	Obesity	China	Asia	human	children	children	male
SRR1535367	PRJNA256106	WTP_diet	High_fiber_diet	Fiber	NA	NA	NA	NA	Obesity	Obesity	China	Asia	human	children	children	male
SRR1535369	PRJNA256106	WTP_diet	High_fiber_diet	Fiber	NA	NA	NA	NA	Obesity	Obesity	China	Asia	human	children	children	male
SRR1535370	PRJNA256106	WTP_diet	High_fiber_diet	Fiber	NA	NA	NA	NA	Obesity	Obesity	China	Asia	human	children	children	male
SRR1535371	PRJNA256106	WTP_diet	High_fiber_diet	Fiber	NA	NA	NA	NA	Obesity	Obesity	China	Asia	human	children	children	male
SRR1535373	PRJNA256106	WTP_diet	High_fiber_diet	Fiber	NA	NA	NA	NA	Obesity	Obesity	China	Asia	human	children	children	male
SRR1535374	PRJNA256106	WTP_diet	High_fiber_diet	Fiber	NA	NA	NA	NA	Obesity	Obesity	China	Asia	human	children	children	male
SRR1535375	PRJNA256106	WTP_diet	High_fiber_diet	Fiber	NA	NA	NA	NA	Obesity	Obesity	China	Asia	human	children	children	male
SRR1535377	PRJNA256106	WTP_diet	High_fiber_diet	Fiber	NA	NA	NA	NA	Obesity	Obesity	China	Asia	human	children	children	female
SRR1535378	PRJNA256106	WTP_diet	High_fiber_diet	Fiber	NA	NA	NA	NA	Obesity	Obesity	China	Asia	human	children	children	female
SRR1535379	PRJNA256106	WTP_diet	High_fiber_diet	Fiber	NA	NA	NA	NA	Obesity	Obesity	China	Asia	human	children	children	female
SRR1535381	PRJNA256106	WTP_diet	High_fiber_diet	Fiber	NA	NA	NA	NA	Obesity	Obesity	China	Asia	human	children	children	male
SRR1535382	PRJNA256106	WTP_diet	High_fiber_diet	Fiber	NA	NA	NA	NA	Obesity	Obesity	China	Asia	human	children	children	male
SRR1535383	PRJNA256106	WTP_diet	High_fiber_diet	Fiber	NA	NA	NA	NA	Obesity	Obesity	China	Asia	human	children	children	male
SRR1535385	PRJNA256106	WTP_diet	High_fiber_diet	Fiber	NA	NA	NA	NA	Obesity	Obesity	China	Asia	human	children	children	female
SRR1535386	PRJNA256106	WTP_diet	High_fiber_diet	Fiber	NA	NA	NA	NA	Obesity	Obesity	China	Asia	human	children	children	female
SRR1535387	PRJNA256106	WTP_diet	High_fiber_diet	Fiber	NA	NA	NA	NA	Obesity	Obesity	China	Asia	human	children	children	female
SRR1535389	PRJNA256106	WTP_diet	High_fiber_diet	Fiber	NA	NA	NA	NA	Obesity	Obesity	China	Asia	human	children	children	female
SRR1535390	PRJNA256106	WTP_diet	High_fiber_diet	Fiber	NA	NA	NA	NA	Obesity	Obesity	China	Asia	human	children	children	female
SRR1535391	PRJNA256106	WTP_diet	High_fiber_diet	Fiber	NA	NA	NA	NA	Obesity	Obesity	China	Asia	human	children	children	female
SRR1535393	PRJNA256106	WTP_diet	High_fiber_diet	Fiber	NA	NA	NA	NA	Obesity	Obesity	China	Asia	human	children	Teenagers	male
SRR1535395	PRJNA256106	WTP_diet	High_fiber_diet	Fiber	NA	NA	NA	NA	Obesity	Obesity	China	Asia	human	children	Teenagers	female
SRR1535397	PRJNA256106	WTP_diet	High_fiber_diet	Fiber	NA	NA	NA	NA	Obesity	Obesity	China	Asia	human	children	children	male
SRR1535398	PRJNA256106	WTP_diet	High_fiber_diet	Fiber	NA	NA	NA	NA	Obesity	Obesity	China	Asia	human	children	children	male
SRR1535399	PRJNA256106	WTP_diet	High_fiber_diet	Fiber	NA	NA	NA	NA	Obesity	Obesity	China	Asia	human	children	children	male
SRR1535401	PRJNA256106	WTP_diet	High_fiber_diet	Fiber	NA	NA	NA	NA	Obesity	Obesity	China	Asia	human	children	children	male
SRR1535402	PRJNA256106	WTP_diet	High_fiber_diet	Fiber	NA	NA	NA	NA	Obesity	Obesity	China	Asia	human	children	children	male
SRR1535403	PRJNA256106	WTP_diet	High_fiber_diet	Fiber	NA	NA	NA	NA	Obesity	Obesity	China	Asia	human	children	children	male
SRR5866258	PRJNA395744	Whole_grain_diet	High_fiber_diet	Fiber	NA	NA	NA	NA	Obesity	Obesity	Denmark	Europe	human	Adult	NA	NA
SRR5866262	PRJNA395744	Whole_grain_diet	High_fiber_diet	Fiber	NA	NA	NA	NA	Obesity	Obesity	Denmark	Europe	human	Adult	NA	NA
SRR5866264	PRJNA395744	Whole_grain_diet	High_fiber_diet	Fiber	NA	NA	NA	NA	Obesity	Obesity	Denmark	Europe	human	Adult	NA	NA
SRR5866271	PRJNA395744	Whole_grain_diet	High_fiber_diet	Fiber	NA	NA	NA	NA	Obesity	Obesity	Denmark	Europe	human	Adult	NA	NA
SRR5866272	PRJNA395744	Whole_grain_diet	High_fiber_diet	Fiber	NA	NA	NA	NA	Obesity	Obesity	Denmark	Europe	human	Adult	NA	NA
SRR5866273	PRJNA395744	Whole_grain_diet	High_fiber_diet	Fiber	NA	NA	NA	NA	Obesity	Obesity	Denmark	Europe	human	Adult	NA	NA
SRR5866278	PRJNA395744	Whole_grain_diet	High_fiber_diet	Fiber	NA	NA	NA	NA	Obesity	Obesity	Denmark	Europe	human	Adult	NA	NA
SRR5866279	PRJNA395744	Whole_grain_diet	High_fiber_diet	Fiber	NA	NA	NA	NA	Obesity	Obesity	Denmark	Europe	human	Adult	NA	NA
SRR5866280	PRJNA395744	Whole_grain_diet	High_fiber_diet	Fiber	NA	NA	NA	NA	Obesity	Obesity	Denmark	Europe	human	Adult	NA	NA
SRR5866284	PRJNA395744	Whole_grain_diet	High_fiber_diet	Fiber	NA	NA	NA	NA	Obesity	Obesity	Denmark	Europe	human	Adult	NA	NA
SRR5866286	PRJNA395744	Whole_grain_diet	High_fiber_diet	Fiber	NA	NA	NA	NA	Obesity	Obesity	Denmark	Europe	human	Adult	NA	NA
SRR5866288	PRJNA395744	Whole_grain_diet	High_fiber_diet	Fiber	NA	NA	NA	NA	Obesity	Obesity	Denmark	Europe	human	Adult	NA	NA
SRR5866289	PRJNA395744	Whole_grain_diet	High_fiber_diet	Fiber	NA	NA	NA	NA	Obesity	Obesity	Denmark	Europe	human	Adult	NA	NA
SRR5866290	PRJNA395744	Whole_grain_diet	High_fiber_diet	Fiber	NA	NA	NA	NA	Obesity	Obesity	Denmark	Europe	human	Adult	NA	NA
SRR5866293	PRJNA395744	Whole_grain_diet	High_fiber_diet	Fiber	NA	NA	NA	NA	Obesity	Obesity	Denmark	Europe	human	Adult	NA	NA
SRR5866294	PRJNA395744	Whole_grain_diet	High_fiber_diet	Fiber	NA	NA	NA	NA	Obesity	Obesity	Denmark	Europe	human	Adult	NA	NA
SRR5866295	PRJNA395744	Whole_grain_diet	High_fiber_diet	Fiber	NA	NA	NA	NA	Obesity	Obesity	Denmark	Europe	human	Adult	NA	NA
SRR5866296	PRJNA395744	Whole_grain_diet	High_fiber_diet	Fiber	NA	NA	NA	NA	Obesity	Obesity	Denmark	Europe	human	Adult	NA	NA
SRR5866297	PRJNA395744	Whole_grain_diet	High_fiber_diet	Fiber	NA	NA	NA	NA	Obesity	Obesity	Denmark	Europe	human	Adult	NA	NA
SRR5866298	PRJNA395744	Whole_grain_diet	High_fiber_diet	Fiber	NA	NA	NA	NA	Obesity	Obesity	Denmark	Europe	human	Adult	NA	NA
SRR5866305	PRJNA395744	Whole_grain_diet	High_fiber_diet	Fiber	NA	NA	NA	NA	Obesity	Obesity	Denmark	Europe	human	Adult	NA	NA
SRR5866306	PRJNA395744	Whole_grain_diet	High_fiber_diet	Fiber	NA	NA	NA	NA	Obesity	Obesity	Denmark	Europe	human	Adult	NA	NA
SRR5866307	PRJNA395744	Whole_grain_diet	High_fiber_diet	Fiber	NA	NA	NA	NA	Obesity	Obesity	Denmark	Europe	human	Adult	NA	NA
SRR5866308	PRJNA395744	Whole_grain_diet	High_fiber_diet	Fiber	NA	NA	NA	NA	Obesity	Obesity	Denmark	Europe	human	Adult	NA	NA
SRR5866313	PRJNA395744	Whole_grain_diet	High_fiber_diet	Fiber	NA	NA	NA	NA	Obesity	Obesity	Denmark	Europe	human	Adult	NA	NA
SRR5866314	PRJNA395744	Whole_grain_diet	High_fiber_diet	Fiber	NA	NA	NA	NA	Obesity	Obesity	Denmark	Europe	human	Adult	NA	NA
SRR5866317	PRJNA395744	Whole_grain_diet	High_fiber_diet	Fiber	NA	NA	NA	NA	Obesity	Obesity	Denmark	Europe	human	Adult	NA	NA
SRR5866318	PRJNA395744	Whole_grain_diet	High_fiber_diet	Fiber	NA	NA	NA	NA	Obesity	Obesity	Denmark	Europe	human	Adult	NA	NA
SRR5866349	PRJNA395744	Whole_grain_diet	High_fiber_diet	Fiber	NA	NA	NA	NA	Obesity	Obesity	Denmark	Europe	human	Adult	NA	NA
SRR5866350	PRJNA395744	Whole_grain_diet	High_fiber_diet	Fiber	NA	NA	NA	NA	Obesity	Obesity	Denmark	Europe	human	Adult	NA	NA
SRR5866351	PRJNA395744	Whole_grain_diet	High_fiber_diet	Fiber	NA	NA	NA	NA	Obesity	Obesity	Denmark	Europe	human	Adult	NA	NA
SRR5866352	PRJNA395744	Whole_grain_diet	High_fiber_diet	Fiber	NA	NA	NA	NA	Obesity	Obesity	Denmark	Europe	human	Adult	NA	NA
SRR5866354	PRJNA395744	Whole_grain_diet	High_fiber_diet	Fiber	NA	NA	NA	NA	Obesity	Obesity	Denmark	Europe	human	Adult	NA	NA
SRR5866357	PRJNA395744	Whole_grain_diet	High_fiber_diet	Fiber	NA	NA	NA	NA	Obesity	Obesity	Denmark	Europe	human	Adult	NA	NA
SRR5866360	PRJNA395744	Whole_grain_diet	High_fiber_diet	Fiber	NA	NA	NA	NA	Obesity	Obesity	Denmark	Europe	human	Adult	NA	NA
SRR5866361	PRJNA395744	Whole_grain_diet	High_fiber_diet	Fiber	NA	NA	NA	NA	Obesity	Obesity	Denmark	Europe	human	Adult	NA	NA
SRR5866363	PRJNA395744	Whole_grain_diet	High_fiber_diet	Fiber	NA	NA	NA	NA	Obesity	Obesity	Denmark	Europe	human	Adult	NA	NA
SRR5866364	PRJNA395744	Whole_grain_diet	High_fiber_diet	Fiber	NA	NA	NA	NA	Obesity	Obesity	Denmark	Europe	human	Adult	NA	NA
SRR5866410	PRJNA395744	Whole_grain_diet	High_fiber_diet	Fiber	NA	NA	NA	NA	Obesity	Obesity	Denmark	Europe	human	Adult	NA	NA
SRR5866414	PRJNA395744	Whole_grain_diet	High_fiber_diet	Fiber	NA	NA	NA	NA	Obesity	Obesity	Denmark	Europe	human	Adult	NA	NA
SRR5866415	PRJNA395744	Whole_grain_diet	High_fiber_diet	Fiber	NA	NA	NA	NA	Obesity	Obesity	Denmark	Europe	human	Adult	NA	NA
SRR5866425	PRJNA395744	Whole_grain_diet	High_fiber_diet	Fiber	NA	NA	NA	NA	Obesity	Obesity	Denmark	Europe	human	Adult	NA	NA
SRR5866426	PRJNA395744	Whole_grain_diet	High_fiber_diet	Fiber	NA	NA	NA	NA	Obesity	Obesity	Denmark	Europe	human	Adult	NA	NA
SRR5866429	PRJNA395744	Whole_grain_diet	High_fiber_diet	Fiber	NA	NA	NA	NA	Obesity	Obesity	Denmark	Europe	human	Adult	NA	NA
SRR5866430	PRJNA395744	Whole_grain_diet	High_fiber_diet	Fiber	NA	NA	NA	NA	Obesity	Obesity	Denmark	Europe	human	Adult	NA	NA
SRR5866432	PRJNA395744	Whole_grain_diet	High_fiber_diet	Fiber	NA	NA	NA	NA	Obesity	Obesity	Denmark	Europe	human	Adult	NA	NA
SRR5866433	PRJNA395744	Whole_grain_diet	High_fiber_diet	Fiber	NA	NA	NA	NA	Obesity	Obesity	Denmark	Europe	human	Adult	NA	NA
SRR5866439	PRJNA395744	Whole_grain_diet	High_fiber_diet	Fiber	NA	NA	NA	NA	Obesity	Obesity	Denmark	Europe	human	Adult	NA	NA
SRR5866440	PRJNA395744	Whole_grain_diet	High_fiber_diet	Fiber	NA	NA	NA	NA	Obesity	Obesity	Denmark	Europe	human	Adult	NA	NA
SRR5866448	PRJNA395744	Whole_grain_diet	High_fiber_diet	Fiber	NA	NA	NA	NA	Obesity	Obesity	Denmark	Europe	human	Adult	NA	NA
SRR5866459	PRJNA395744	Whole_grain_diet	High_fiber_diet	Fiber	NA	NA	NA	NA	Obesity	Obesity	Denmark	Europe	human	Adult	NA	NA
SRR5866460	PRJNA395744	Whole_grain_diet	High_fiber_diet	Fiber	NA	NA	NA	NA	Obesity	Obesity	Denmark	Europe	human	Adult	NA	NA
SRR5866461	PRJNA395744	Whole_grain_diet	High_fiber_diet	Fiber	NA	NA	NA	NA	Obesity	Obesity	Denmark	Europe	human	Adult	NA	NA
SRR5866462	PRJNA395744	Whole_grain_diet	High_fiber_diet	Fiber	NA	NA	NA	NA	Obesity	Obesity	Denmark	Europe	human	Adult	NA	NA
SRR5866463	PRJNA395744	Whole_grain_diet	High_fiber_diet	Fiber	NA	NA	NA	NA	Obesity	Obesity	Denmark	Europe	human	Adult	NA	NA
SRR5866464	PRJNA395744	Whole_grain_diet	High_fiber_diet	Fiber	NA	NA	NA	NA	Obesity	Obesity	Denmark	Europe	human	Adult	NA	NA
SRR5866495	PRJNA395744	Whole_grain_diet	High_fiber_diet	Fiber	NA	NA	NA	NA	Obesity	Obesity	Denmark	Europe	human	Adult	NA	NA
SRR5866496	PRJNA395744	Whole_grain_diet	High_fiber_diet	Fiber	NA	NA	NA	NA	Obesity	Obesity	Denmark	Europe	human	Adult	NA	NA
SRR5866499	PRJNA395744	Whole_grain_diet	High_fiber_diet	Fiber	NA	NA	NA	NA	Obesity	Obesity	Denmark	Europe	human	Adult	NA	NA
SRR5866500	PRJNA395744	Whole_grain_diet	High_fiber_diet	Fiber	NA	NA	NA	NA	Obesity	Obesity	Denmark	Europe	human	Adult	NA	NA
SRR5866501	PRJNA395744	Whole_grain_diet	High_fiber_diet	Fiber	NA	NA	NA	NA	Obesity	Obesity	Denmark	Europe	human	Adult	NA	NA
SRR5866504	PRJNA395744	Whole_grain_diet	High_fiber_diet	Fiber	NA	NA	NA	NA	Obesity	Obesity	Denmark	Europe	human	Adult	NA	NA
SRR5866505	PRJNA395744	Whole_grain_diet	High_fiber_diet	Fiber	NA	NA	NA	NA	Obesity	Obesity	Denmark	Europe	human	Adult	NA	NA
SRR5866506	PRJNA395744	Whole_grain_diet	High_fiber_diet	Fiber	NA	NA	NA	NA	Obesity	Obesity	Denmark	Europe	human	Adult	NA	NA
SRR5866507	PRJNA395744	Whole_grain_diet	High_fiber_diet	Fiber	NA	NA	NA	NA	Obesity	Obesity	Denmark	Europe	human	Adult	NA	NA
SRR5866512	PRJNA395744	Whole_grain_diet	High_fiber_diet	Fiber	NA	NA	NA	NA	Obesity	Obesity	Denmark	Europe	human	Adult	NA	NA
SRR5866514	PRJNA395744	Whole_grain_diet	High_fiber_diet	Fiber	NA	NA	NA	NA	Obesity	Obesity	Denmark	Europe	human	Adult	NA	NA
SRR5866517	PRJNA395744	Whole_grain_diet	High_fiber_diet	Fiber	NA	NA	NA	NA	Obesity	Obesity	Denmark	Europe	human	Adult	NA	NA
SRR5866518	PRJNA395744	Whole_grain_diet	High_fiber_diet	Fiber	NA	NA	NA	NA	Obesity	Obesity	Denmark	Europe	human	Adult	NA	NA
SRR5866531	PRJNA395744	Whole_grain_diet	High_fiber_diet	Fiber	NA	NA	NA	NA	Obesity	Obesity	Denmark	Europe	human	Adult	NA	NA
SRR5866532	PRJNA395744	Whole_grain_diet	High_fiber_diet	Fiber	NA	NA	NA	NA	Obesity	Obesity	Denmark	Europe	human	Adult	NA	NA
SRR5866533	PRJNA395744	Whole_grain_diet	High_fiber_diet	Fiber	NA	NA	NA	NA	Obesity	Obesity	Denmark	Europe	human	Adult	NA	NA
SRR5866534	PRJNA395744	Whole_grain_diet	High_fiber_diet	Fiber	NA	NA	NA	NA	Obesity	Obesity	Denmark	Europe	human	Adult	NA	NA
SRR5866537	PRJNA395744	Whole_grain_diet	High_fiber_diet	Fiber	NA	NA	NA	NA	Obesity	Obesity	Denmark	Europe	human	Adult	NA	NA
SRR5866543	PRJNA395744	Whole_grain_diet	High_fiber_diet	Fiber	NA	NA	NA	NA	Obesity	Obesity	Denmark	Europe	human	Adult	NA	NA
SRR5866544	PRJNA395744	Whole_grain_diet	High_fiber_diet	Fiber	NA	NA	NA	NA	Obesity	Obesity	Denmark	Europe	human	Adult	NA	NA
SRR5866545	PRJNA395744	Whole_grain_diet	High_fiber_diet	Fiber	NA	NA	NA	NA	Obesity	Obesity	Denmark	Europe	human	Adult	NA	NA
SRR5866546	PRJNA395744	Whole_grain_diet	High_fiber_diet	Fiber	NA	NA	NA	NA	Obesity	Obesity	Denmark	Europe	human	Adult	NA	NA
SRR5866560	PRJNA395744	Whole_grain_diet	High_fiber_diet	Fiber	NA	NA	NA	NA	Obesity	Obesity	Denmark	Europe	human	Adult	NA	NA
SRR5866561	PRJNA395744	Whole_grain_diet	High_fiber_diet	Fiber	NA	NA	NA	NA	Obesity	Obesity	Denmark	Europe	human	Adult	NA	NA
SRR5866566	PRJNA395744	Whole_grain_diet	High_fiber_diet	Fiber	NA	NA	NA	NA	Obesity	Obesity	Denmark	Europe	human	Adult	NA	NA
SRR5866567	PRJNA395744	Whole_grain_diet	High_fiber_diet	Fiber	NA	NA	NA	NA	Obesity	Obesity	Denmark	Europe	human	Adult	NA	NA
SRR5866592	PRJNA395744	Whole_grain_diet	High_fiber_diet	Fiber	NA	NA	NA	NA	Obesity	Obesity	Denmark	Europe	human	Adult	NA	NA
SRR5866595	PRJNA395744	Whole_grain_diet	High_fiber_diet	Fiber	NA	NA	NA	NA	Obesity	Obesity	Denmark	Europe	human	Adult	NA	NA
SRR5866597	PRJNA395744	Whole_grain_diet	High_fiber_diet	Fiber	NA	NA	NA	NA	Obesity	Obesity	Denmark	Europe	human	Adult	NA	NA
SRR5866598	PRJNA395744	Whole_grain_diet	High_fiber_diet	Fiber	NA	NA	NA	NA	Obesity	Obesity	Denmark	Europe	human	Adult	NA	NA
SRR5866600	PRJNA395744	Whole_grain_diet	High_fiber_diet	Fiber	NA	NA	NA	NA	Obesity	Obesity	Denmark	Europe	human	Adult	NA	NA
ERR4982087	PRJEB41867	Vegatarian	Vegatarian	Vegatarian	Low_Alcohol	Control	Alcohol	NA	Obesity	Obesity	Austria	Europe	human	Adult	NA	female
ERR4983302	PRJEB41867	Vegatarian	Vegatarian	Vegatarian	Low_Alcohol	Control	Alcohol	NA	Obesity	Obesity	Austria	Europe	human	Adult	NA	male
ERR4991343	PRJEB41867	Vegatarian	Vegatarian	Vegatarian	Low_Alcohol	Control	Alcohol	NA	Obesity	Obesity	Austria	Europe	human	Adult	NA	male
ERR4991346	PRJEB41867	Vegatarian	Vegatarian	Vegatarian	High_Alcohol	Alcohol	Alcohol	NA	NA	NA	Austria	Europe	human	Adult	NA	male
ERR4991502	PRJEB41867	Vegatarian	Vegatarian	Vegatarian	High_Alcohol	Alcohol	Alcohol	NA	Obesity	Obesity	Austria	Europe	human	Adult	NA	male
ERR4991659	PRJEB41867	Vegatarian	Vegatarian	Vegatarian	High_Alcohol	Alcohol	Alcohol	NA	Obesity	Obesity	Austria	Europe	human	Adult	NA	male
ERR4991717	PRJEB41867	Vegatarian	Vegatarian	Vegatarian	Low_Alcohol	Control	Alcohol	NA	Obesity	Obesity	Austria	Europe	human	Adult	NA	male
ERR4991718	PRJEB41867	Vegatarian	Vegatarian	Vegatarian	Low_Alcohol	Control	Alcohol	NA	Obesity	Obesity	Austria	Europe	human	Adult	NA	female
ERR4991845	PRJEB41867	Vegatarian	Vegatarian	Vegatarian	Low_Alcohol	Control	Alcohol	NA	NA	NA	Austria	Europe	human	Adult	NA	female
ERR4993455	PRJEB41867	Vegatarian	Vegatarian	Vegatarian	Low_Alcohol	Control	Alcohol	NA	NA	NA	Austria	Europe	human	Adult	NA	female
ERR6170142	PRJEB45944	Vegatarian	Vegatarian	Vegatarian	NA	NA	NA	N	NA	NA	Netherlands	Europe	human	Adult	NA	NA
ERR6170143	PRJEB45944	Vegatarian	Vegatarian	Vegatarian	NA	NA	NA	N	NA	NA	Netherlands	Europe	human	Adult	NA	NA
ERR6170146	PRJEB45944	Vegatarian	Vegatarian	Vegatarian	NA	NA	NA	N	NA	NA	Netherlands	Europe	human	Adult	NA	NA
ERR6170147	PRJEB45944	Vegatarian	Vegatarian	Vegatarian	NA	NA	NA	N	NA	NA	Netherlands	Europe	human	Adult	NA	NA
ERR6170151	PRJEB45944	Vegatarian	Vegatarian	Vegatarian	NA	NA	NA	N	NA	NA	Netherlands	Europe	human	Adult	NA	NA
ERR6170152	PRJEB45944	Vegatarian	Vegatarian	Vegatarian	NA	NA	NA	N	NA	NA	Netherlands	Europe	human	Adult	NA	NA
ERR6170157	PRJEB45944	Vegatarian	Vegatarian	Vegatarian	NA	NA	NA	N	NA	NA	Netherlands	Europe	human	Adult	NA	NA
ERR6170158	PRJEB45944	Vegatarian	Vegatarian	Vegatarian	NA	NA	NA	N	NA	NA	Netherlands	Europe	human	Adult	NA	NA
ERR6170162	PRJEB45944	Vegatarian	Vegatarian	Vegatarian	NA	NA	NA	N	NA	NA	Netherlands	Europe	human	Adult	NA	NA
ERR6170163	PRJEB45944	Vegatarian	Vegatarian	Vegatarian	NA	NA	NA	N	NA	NA	Netherlands	Europe	human	Adult	NA	NA
ERR6170168	PRJEB45944	Vegatarian	Vegatarian	Vegatarian	NA	NA	NA	N	NA	NA	Netherlands	Europe	human	Adult	NA	NA
ERR6170169	PRJEB45944	Vegatarian	Vegatarian	Vegatarian	NA	NA	NA	N	NA	NA	Netherlands	Europe	human	Adult	NA	NA
ERR6170173	PRJEB45944	Vegatarian	Vegatarian	Vegatarian	NA	NA	NA	N	NA	NA	Netherlands	Europe	human	Adult	NA	NA
ERR6170174	PRJEB45944	Vegatarian	Vegatarian	Vegatarian	NA	NA	NA	N	NA	NA	Netherlands	Europe	human	Adult	NA	NA
ERR6170176	PRJEB45944	Vegatarian	Vegatarian	Vegatarian	NA	NA	NA	N	NA	NA	Netherlands	Europe	human	Adult	NA	NA
ERR6170179	PRJEB45944	Vegatarian	Vegatarian	Vegatarian	NA	NA	NA	N	NA	NA	Netherlands	Europe	human	Adult	NA	NA
ERR6170180	PRJEB45944	Vegatarian	Vegatarian	Vegatarian	NA	NA	NA	N	NA	NA	Netherlands	Europe	human	Adult	NA	NA
ERR6170184	PRJEB45944	Vegatarian	Vegatarian	Vegatarian	NA	NA	NA	N	NA	NA	Netherlands	Europe	human	Adult	NA	NA
ERR6170185	PRJEB45944	Vegatarian	Vegatarian	Vegatarian	NA	NA	NA	N	NA	NA	Netherlands	Europe	human	Adult	NA	NA
ERR6170187	PRJEB45944	Vegatarian	Vegatarian	Vegatarian	NA	NA	NA	N	NA	NA	Netherlands	Europe	human	Adult	NA	NA
ERR6170190	PRJEB45944	Vegatarian	Vegatarian	Vegatarian	NA	NA	NA	N	NA	NA	Netherlands	Europe	human	Adult	NA	NA
ERR6170191	PRJEB45944	Vegatarian	Vegatarian	Vegatarian	NA	NA	NA	N	NA	NA	Netherlands	Europe	human	Adult	NA	NA
ERR6170194	PRJEB45944	Vegatarian	Vegatarian	Vegatarian	NA	NA	NA	N	NA	NA	Netherlands	Europe	human	Adult	NA	NA
ERR6170197	PRJEB45944	Vegatarian	Vegatarian	Vegatarian	NA	NA	NA	N	NA	NA	Netherlands	Europe	human	Adult	NA	NA
ERR6170200	PRJEB45944	Vegatarian	Vegatarian	Vegatarian	NA	NA	NA	N	NA	NA	Netherlands	Europe	human	Adult	NA	NA
ERR6170201	PRJEB45944	Vegatarian	Vegatarian	Vegatarian	NA	NA	NA	N	NA	NA	Netherlands	Europe	human	Adult	NA	NA
ERR6170203	PRJEB45944	Vegatarian	Vegatarian	Vegatarian	NA	NA	NA	N	NA	NA	Netherlands	Europe	human	Adult	NA	NA
ERR6170205	PRJEB45944	Vegatarian	Vegatarian	Vegatarian	NA	NA	NA	N	NA	NA	Netherlands	Europe	human	Adult	NA	NA
ERR6170206	PRJEB45944	Vegatarian	Vegatarian	Vegatarian	NA	NA	NA	N	NA	NA	Netherlands	Europe	human	Adult	NA	NA
ERR6170209	PRJEB45944	Vegatarian	Vegatarian	Vegatarian	NA	NA	NA	N	NA	NA	Netherlands	Europe	human	Adult	NA	NA
ERR6170210	PRJEB45944	Vegatarian	Vegatarian	Vegatarian	NA	NA	NA	N	NA	NA	Netherlands	Europe	human	Adult	NA	NA
ERR6170213	PRJEB45944	Vegatarian	Vegatarian	Vegatarian	NA	NA	NA	N	NA	NA	Netherlands	Europe	human	Adult	NA	NA
ERR6170215	PRJEB45944	Vegatarian	Vegatarian	Vegatarian	NA	NA	NA	N	NA	NA	Netherlands	Europe	human	Adult	NA	NA
ERR6170218	PRJEB45944	Vegatarian	Vegatarian	Vegatarian	NA	NA	NA	N	NA	NA	Netherlands	Europe	human	Adult	NA	NA
ERR6170219	PRJEB45944	Vegatarian	Vegatarian	Vegatarian	NA	NA	NA	N	NA	NA	Netherlands	Europe	human	Adult	NA	NA
ERR6170222	PRJEB45944	Vegatarian	Vegatarian	Vegatarian	NA	NA	NA	N	NA	NA	Netherlands	Europe	human	Adult	NA	NA
ERR6170223	PRJEB45944	Vegatarian	Vegatarian	Vegatarian	NA	NA	NA	N	NA	NA	Netherlands	Europe	human	Adult	NA	NA
ERR6170227	PRJEB45944	Vegatarian	Vegatarian	Vegatarian	NA	NA	NA	N	NA	NA	Netherlands	Europe	human	Adult	NA	NA
ERR6170228	PRJEB45944	Vegatarian	Vegatarian	Vegatarian	NA	NA	NA	N	NA	NA	Netherlands	Europe	human	Adult	NA	NA
ERR6170233	PRJEB45944	Vegatarian	Vegatarian	Vegatarian	NA	NA	NA	N	NA	NA	Netherlands	Europe	human	Adult	NA	NA
ERR6170236	PRJEB45944	Vegatarian	Vegatarian	Vegatarian	NA	NA	NA	N	NA	NA	Netherlands	Europe	human	Adult	NA	NA
ERR6170238	PRJEB45944	Vegatarian	Vegatarian	Vegatarian	NA	NA	NA	N	NA	NA	Netherlands	Europe	human	Adult	NA	NA
ERR6170239	PRJEB45944	Vegatarian	Vegatarian	Vegatarian	NA	NA	NA	N	NA	NA	Netherlands	Europe	human	Adult	NA	NA
ERR6170242	PRJEB45944	Vegatarian	Vegatarian	Vegatarian	NA	NA	NA	N	NA	NA	Netherlands	Europe	human	Adult	NA	NA
ERR6170243	PRJEB45944	Vegatarian	Vegatarian	Vegatarian	NA	NA	NA	N	NA	NA	Netherlands	Europe	human	Adult	NA	NA
ERR6170246	PRJEB45944	Vegatarian	Vegatarian	Vegatarian	NA	NA	NA	N	NA	NA	Netherlands	Europe	human	Adult	NA	NA
ERR6170247	PRJEB45944	Vegatarian	Vegatarian	Vegatarian	NA	NA	NA	N	NA	NA	Netherlands	Europe	human	Adult	NA	NA
ERR6170248	PRJEB45944	Vegatarian	Vegatarian	Vegatarian	NA	NA	NA	N	NA	NA	Netherlands	Europe	human	Adult	NA	NA
ERR6170252	PRJEB45944	Vegatarian	Vegatarian	Vegatarian	NA	NA	NA	N	NA	NA	Netherlands	Europe	human	Adult	NA	NA
ERR6170253	PRJEB45944	Vegatarian	Vegatarian	Vegatarian	NA	NA	NA	N	NA	NA	Netherlands	Europe	human	Adult	NA	NA
ERR6170256	PRJEB45944	Vegatarian	Vegatarian	Vegatarian	NA	NA	NA	N	NA	NA	Netherlands	Europe	human	Adult	NA	NA
ERR6170257	PRJEB45944	Vegatarian	Vegatarian	Vegatarian	NA	NA	NA	N	NA	NA	Netherlands	Europe	human	Adult	NA	NA
ERR6170261	PRJEB45944	Vegatarian	Vegatarian	Vegatarian	NA	NA	NA	N	NA	NA	Netherlands	Europe	human	Adult	NA	NA
ERR6170262	PRJEB45944	Vegatarian	Vegatarian	Vegatarian	NA	NA	NA	N	NA	NA	Netherlands	Europe	human	Adult	NA	NA
ERR6170266	PRJEB45944	Vegatarian	Vegatarian	Vegatarian	NA	NA	NA	N	NA	NA	Netherlands	Europe	human	Adult	NA	NA
ERR6170267	PRJEB45944	Vegatarian	Vegatarian	Vegatarian	NA	NA	NA	N	NA	NA	Netherlands	Europe	human	Adult	NA	NA
ERR6170272	PRJEB45944	Vegatarian	Vegatarian	Vegatarian	NA	NA	NA	N	NA	NA	Netherlands	Europe	human	Adult	NA	NA
ERR6170273	PRJEB45944	Vegatarian	Vegatarian	Vegatarian	NA	NA	NA	N	NA	NA	Netherlands	Europe	human	Adult	NA	NA
ERR6170277	PRJEB45944	Vegatarian	Vegatarian	Vegatarian	NA	NA	NA	N	NA	NA	Netherlands	Europe	human	Adult	NA	NA
ERR6170278	PRJEB45944	Vegatarian	Vegatarian	Vegatarian	NA	NA	NA	N	NA	NA	Netherlands	Europe	human	Adult	NA	NA
ERR6170280	PRJEB45944	Vegatarian	Vegatarian	Vegatarian	NA	NA	NA	N	NA	NA	Netherlands	Europe	human	Adult	NA	NA
ERR6170283	PRJEB45944	Vegatarian	Vegatarian	Vegatarian	NA	NA	NA	N	NA	NA	Netherlands	Europe	human	Adult	NA	NA
ERR6170284	PRJEB45944	Vegatarian	Vegatarian	Vegatarian	NA	NA	NA	N	NA	NA	Netherlands	Europe	human	Adult	NA	NA
ERR6170288	PRJEB45944	Vegatarian	Vegatarian	Vegatarian	NA	NA	NA	N	NA	NA	Netherlands	Europe	human	Adult	NA	NA
ERR6170289	PRJEB45944	Vegatarian	Vegatarian	Vegatarian	NA	NA	NA	N	NA	NA	Netherlands	Europe	human	Adult	NA	NA
SRR13004522	PRJNA675301	Vegatarian	Vegatarian	Vegatarian	NA	NA	NA	Y	NA	NA	United_States	North_America	human	Adult	Youth	NA
SRR13004523	PRJNA675301	Vegatarian	Vegatarian	Vegatarian	NA	NA	NA	N	NA	NA	United_States	North_America	human	Adult	Youth	NA
SRR13004524	PRJNA675301	Vegatarian	Vegatarian	Vegatarian	NA	NA	NA	N	NA	NA	United_States	North_America	human	Adult	Youth	NA
SRR13004535	PRJNA675301	Vegatarian	Vegatarian	Vegatarian	NA	NA	NA	Y	NA	NA	United_States	North_America	human	Adult	Youth	NA
SRR13004539	PRJNA675301	Vegatarian	Vegatarian	Vegatarian	NA	NA	NA	Y	NA	NA	United_States	North_America	human	Adult	Youth	NA
SRR13004543	PRJNA675301	Vegatarian	Vegatarian	Vegatarian	NA	NA	NA	Y	NA	NA	United_States	North_America	human	Adult	Youth	NA
SRR13004545	PRJNA675301	Vegatarian	Vegatarian	Vegatarian	NA	NA	NA	Y	NA	NA	United_States	North_America	human	Adult	Youth	NA
SRR13004546	PRJNA675301	Vegatarian	Vegatarian	Vegatarian	NA	NA	NA	Y	NA	NA	United_States	North_America	human	Adult	Youth	NA
SRR13004547	PRJNA675301	Vegatarian	Vegatarian	Vegatarian	NA	NA	NA	Y	NA	NA	United_States	North_America	human	Adult	Youth	NA
SRR13004548	PRJNA675301	Vegatarian	Vegatarian	Vegatarian	NA	NA	NA	Y	NA	NA	United_States	North_America	human	Adult	Youth	NA
SRR13004549	PRJNA675301	Vegatarian	Vegatarian	Vegatarian	NA	NA	NA	Y	NA	NA	United_States	North_America	human	Adult	Youth	NA
SRR13004550	PRJNA675301	Vegatarian	Vegatarian	Vegatarian	NA	NA	NA	Y	NA	NA	United_States	North_America	human	Adult	Youth	NA
SRR13004551	PRJNA675301	Vegatarian	Vegatarian	Vegatarian	NA	NA	NA	Y	NA	NA	United_States	North_America	human	Adult	Youth	NA
SRR13004552	PRJNA675301	Vegatarian	Vegatarian	Vegatarian	NA	NA	NA	Y	NA	NA	United_States	North_America	human	Adult	Youth	NA
SRR13004553	PRJNA675301	Vegatarian	Vegatarian	Vegatarian	NA	NA	NA	N	NA	NA	United_States	North_America	human	Adult	Youth	NA
SRR13004554	PRJNA675301	Vegatarian	Vegatarian	Vegatarian	NA	NA	NA	N	NA	NA	United_States	North_America	human	Adult	Youth	NA
SRR13004555	PRJNA675301	Vegatarian	Vegatarian	Vegatarian	NA	NA	NA	Y	NA	NA	United_States	North_America	human	Adult	Youth	NA
SRR13004556	PRJNA675301	Vegatarian	Vegatarian	Vegatarian	NA	NA	NA	N	NA	NA	United_States	North_America	human	Adult	Youth	NA
SRR13004557	PRJNA675301	Vegatarian	Vegatarian	Vegatarian	NA	NA	NA	N	NA	NA	United_States	North_America	human	Adult	Youth	NA
SRR13004558	PRJNA675301	Vegatarian	Vegatarian	Vegatarian	NA	NA	NA	N	NA	NA	United_States	North_America	human	Adult	Youth	NA
SRR13004564	PRJNA675301	Vegatarian	Vegatarian	Vegatarian	NA	NA	NA	Y	NA	NA	United_States	North_America	human	Adult	Youth	NA
SRR13004565	PRJNA675301	Vegatarian	Vegatarian	Vegatarian	NA	NA	NA	Y	NA	NA	United_States	North_America	human	Adult	Youth	NA
SRR13004566	PRJNA675301	Vegatarian	Vegatarian	Vegatarian	NA	NA	NA	Y	NA	NA	United_States	North_America	human	Adult	Youth	NA
SRR13004567	PRJNA675301	Vegatarian	Vegatarian	Vegatarian	NA	NA	NA	Y	NA	NA	United_States	North_America	human	Adult	Youth	NA
SRR13004568	PRJNA675301	Vegatarian	Vegatarian	Vegatarian	NA	NA	NA	Y	NA	NA	United_States	North_America	human	Adult	Youth	NA
SRR13004569	PRJNA675301	Vegatarian	Vegatarian	Vegatarian	NA	NA	NA	Y	NA	NA	United_States	North_America	human	Adult	Youth	NA
SRR13004570	PRJNA675301	Vegatarian	Vegatarian	Vegatarian	NA	NA	NA	Y	NA	NA	United_States	North_America	human	Adult	Youth	NA
SRR13004571	PRJNA675301	Vegatarian	Vegatarian	Vegatarian	NA	NA	NA	Y	NA	NA	United_States	North_America	human	Adult	Youth	NA
SRR13004572	PRJNA675301	Vegatarian	Vegatarian	Vegatarian	NA	NA	NA	Y	NA	NA	United_States	North_America	human	Adult	Youth	NA
SRR13004573	PRJNA675301	Vegatarian	Vegatarian	Vegatarian	NA	NA	NA	N	NA	NA	United_States	North_America	human	Adult	Youth	NA
SRR13004574	PRJNA675301	Vegatarian	Vegatarian	Vegatarian	NA	NA	NA	N	NA	NA	United_States	North_America	human	Adult	Youth	NA
SRR13004575	PRJNA675301	Vegatarian	Vegatarian	Vegatarian	NA	NA	NA	N	NA	NA	United_States	North_America	human	Adult	Youth	NA
SRR13004576	PRJNA675301	Vegatarian	Vegatarian	Vegatarian	NA	NA	NA	N	NA	NA	United_States	North_America	human	Adult	Youth	NA
SRR13004577	PRJNA675301	Vegatarian	Vegatarian	Vegatarian	NA	NA	NA	N	NA	NA	United_States	North_America	human	Adult	Youth	NA
SRR13004581	PRJNA675301	Vegatarian	Vegatarian	Vegatarian	NA	NA	NA	Y	NA	NA	United_States	North_America	human	Adult	Youth	NA
SRR13004590	PRJNA675301	Vegatarian	Vegatarian	Vegatarian	NA	NA	NA	Y	NA	NA	United_States	North_America	human	Adult	Youth	NA
SRR13004601	PRJNA675301	Vegatarian	Vegatarian	Vegatarian	NA	NA	NA	Y	NA	NA	United_States	North_America	human	Adult	Youth	NA
SRR13004616	PRJNA675301	Vegatarian	Vegatarian	Vegatarian	NA	NA	NA	Y	NA	NA	United_States	North_America	human	Adult	Youth	NA
SRR13004627	PRJNA675301	Vegatarian	Vegatarian	Vegatarian	NA	NA	NA	Y	Obesity	Obesity	United_States	North_America	human	Adult	Youth	NA
SRR13004637	PRJNA675301	Vegatarian	Vegatarian	Vegatarian	NA	NA	NA	NA	NA	NA	United_States	North_America	human	Adult	Elderly_people	NA
SRR13004642	PRJNA675301	Vegatarian	Vegatarian	Vegatarian	NA	NA	NA	NA	NA	NA	United_States	North_America	human	Adult	Elderly_people	NA
SRR13004646	PRJNA675301	Vegatarian	Vegatarian	Vegatarian	NA	NA	NA	NA	NA	NA	United_States	North_America	human	Adult	Elderly_people	NA
SRR13004649	PRJNA675301	Vegatarian	Vegatarian	Vegatarian	NA	NA	NA	NA	NA	NA	United_States	North_America	human	Adult	Elderly_people	NA
SRR13004651	PRJNA675301	Vegatarian	Vegatarian	Vegatarian	NA	NA	NA	NA	NA	NA	United_States	North_America	human	Adult	Elderly_people	NA
SRR13004653	PRJNA675301	Vegatarian	Vegatarian	Vegatarian	NA	NA	NA	NA	NA	NA	United_States	North_America	human	Adult	Elderly_people	NA
SRR13004689	PRJNA675301	Vegatarian	Vegatarian	Vegatarian	NA	NA	NA	Y	NA	NA	United_States	North_America	human	Adult	Youth	NA
SRR13004700	PRJNA675301	Vegatarian	Vegatarian	Vegatarian	NA	NA	NA	Y	NA	NA	United_States	North_America	human	Adult	Youth	NA
SRR13004711	PRJNA675301	Vegatarian	Vegatarian	Vegatarian	NA	NA	NA	Y	NA	NA	United_States	North_America	human	Adult	Youth	NA
SRR13004712	PRJNA675301	Vegatarian	Vegatarian	Vegatarian	NA	NA	NA	N	NA	NA	United_States	North_America	human	Adult	Youth	NA
SRR13004723	PRJNA675301	Vegatarian	Vegatarian	Vegatarian	NA	NA	NA	Y	NA	NA	United_States	North_America	human	Adult	Youth	NA
SRR13004734	PRJNA675301	Vegatarian	Vegatarian	Vegatarian	NA	NA	NA	Y	NA	NA	United_States	North_America	human	Adult	Youth	NA
SRR13004745	PRJNA675301	Vegatarian	Vegatarian	Vegatarian	NA	NA	NA	Y	NA	NA	United_States	North_America	human	Adult	Youth	NA
SRR13004756	PRJNA675301	Vegatarian	Vegatarian	Vegatarian	NA	NA	NA	Y	NA	NA	United_States	North_America	human	Adult	Youth	NA
SRR13004763	PRJNA675301	Vegatarian	Vegatarian	Vegatarian	NA	NA	NA	Y	NA	NA	United_States	North_America	human	Adult	Youth	NA
SRR13004764	PRJNA675301	Vegatarian	Vegatarian	Vegatarian	NA	NA	NA	Y	NA	NA	United_States	North_America	human	Adult	Youth	NA
SRR13004765	PRJNA675301	Vegatarian	Vegatarian	Vegatarian	NA	NA	NA	Y	NA	NA	United_States	North_America	human	Adult	Youth	NA
SRR13004766	PRJNA675301	Vegatarian	Vegatarian	Vegatarian	NA	NA	NA	Y	NA	NA	United_States	North_America	human	Adult	Youth	NA
SRR13004767	PRJNA675301	Vegatarian	Vegatarian	Vegatarian	NA	NA	NA	Y	NA	NA	United_States	North_America	human	Adult	Youth	NA
SRR13004768	PRJNA675301	Vegatarian	Vegatarian	Vegatarian	NA	NA	NA	Y	NA	NA	United_States	North_America	human	Adult	Youth	NA
SRR13004769	PRJNA675301	Vegatarian	Vegatarian	Vegatarian	NA	NA	NA	Y	NA	NA	United_States	North_America	human	Adult	Youth	NA
SRR13004770	PRJNA675301	Vegatarian	Vegatarian	Vegatarian	NA	NA	NA	Y	NA	NA	United_States	North_America	human	Adult	Youth	NA
SRR13004771	PRJNA675301	Vegatarian	Vegatarian	Vegatarian	NA	NA	NA	Y	NA	NA	United_States	North_America	human	Adult	Youth	NA
SRR13004772	PRJNA675301	Vegatarian	Vegatarian	Vegatarian	NA	NA	NA	Y	NA	NA	United_States	North_America	human	Adult	Youth	NA
SRR13004773	PRJNA675301	Vegatarian	Vegatarian	Vegatarian	NA	NA	NA	N	NA	NA	United_States	North_America	human	Adult	Youth	NA
SRR13004774	PRJNA675301	Vegatarian	Vegatarian	Vegatarian	NA	NA	NA	N	NA	NA	United_States	North_America	human	Adult	Youth	NA
SRR13004775	PRJNA675301	Vegatarian	Vegatarian	Vegatarian	NA	NA	NA	N	NA	NA	United_States	North_America	human	Adult	Youth	NA
SRR13004776	PRJNA675301	Vegatarian	Vegatarian	Vegatarian	NA	NA	NA	N	NA	NA	United_States	North_America	human	Adult	Youth	NA
SRR13004777	PRJNA675301	Vegatarian	Vegatarian	Vegatarian	NA	NA	NA	N	NA	NA	United_States	North_America	human	Adult	Youth	NA
SRR13004778	PRJNA675301	Vegatarian	Vegatarian	Vegatarian	NA	NA	NA	Y	NA	NA	United_States	North_America	human	Adult	Youth	NA
SRR13004789	PRJNA675301	Vegatarian	Vegatarian	Vegatarian	NA	NA	NA	N	NA	NA	United_States	North_America	human	Adult	Youth	NA
SRR13004800	PRJNA675301	Vegatarian	Vegatarian	Vegatarian	NA	NA	NA	N	NA	NA	United_States	North_America	human	Adult	Youth	NA
SRR13004811	PRJNA675301	Vegatarian	Vegatarian	Vegatarian	NA	NA	NA	N	NA	NA	United_States	North_America	human	Adult	Youth	NA
SRR13004822	PRJNA675301	Vegatarian	Vegatarian	Vegatarian	NA	NA	NA	N	NA	NA	United_States	North_America	human	Adult	Youth	NA
SRR13004823	PRJNA675301	Vegatarian	Vegatarian	Vegatarian	NA	NA	NA	N	NA	NA	United_States	North_America	human	Adult	Youth	NA
SRR13004827	PRJNA675301	Vegatarian	Vegatarian	Vegatarian	NA	NA	NA	Y	NA	NA	United_States	North_America	human	Adult	Youth	NA
SRR13004828	PRJNA675301	Vegatarian	Vegatarian	Vegatarian	NA	NA	NA	Y	NA	NA	United_States	North_America	human	Adult	Youth	NA
SRR13004829	PRJNA675301	Vegatarian	Vegatarian	Vegatarian	NA	NA	NA	Y	NA	NA	United_States	North_America	human	Adult	Youth	NA
SRR13004830	PRJNA675301	Vegatarian	Vegatarian	Vegatarian	NA	NA	NA	Y	NA	NA	United_States	North_America	human	Adult	Youth	NA
SRR13004831	PRJNA675301	Vegatarian	Vegatarian	Vegatarian	NA	NA	NA	Y	NA	NA	United_States	North_America	human	Adult	Youth	NA
SRR13004832	PRJNA675301	Vegatarian	Vegatarian	Vegatarian	NA	NA	NA	Y	NA	NA	United_States	North_America	human	Adult	Youth	NA
SRR13004833	PRJNA675301	Vegatarian	Vegatarian	Vegatarian	NA	NA	NA	Y	NA	NA	United_States	North_America	human	Adult	Youth	NA
SRR13004834	PRJNA675301	Vegatarian	Vegatarian	Vegatarian	NA	NA	NA	N	NA	NA	United_States	North_America	human	Adult	Youth	NA
SRR13004835	PRJNA675301	Vegatarian	Vegatarian	Vegatarian	NA	NA	NA	Y	NA	NA	United_States	North_America	human	Adult	Youth	NA
SRR13004836	PRJNA675301	Vegatarian	Vegatarian	Vegatarian	NA	NA	NA	Y	NA	NA	United_States	North_America	human	Adult	Youth	NA
SRR13004837	PRJNA675301	Vegatarian	Vegatarian	Vegatarian	NA	NA	NA	Y	NA	NA	United_States	North_America	human	Adult	Youth	NA
SRR13004838	PRJNA675301	Vegatarian	Vegatarian	Vegatarian	NA	NA	NA	N	NA	NA	United_States	North_America	human	Adult	Youth	NA
SRR13004839	PRJNA675301	Vegatarian	Vegatarian	Vegatarian	NA	NA	NA	N	NA	NA	United_States	North_America	human	Adult	Youth	NA
SRR13004840	PRJNA675301	Vegatarian	Vegatarian	Vegatarian	NA	NA	NA	N	NA	NA	United_States	North_America	human	Adult	Youth	NA
SRR13004841	PRJNA675301	Vegatarian	Vegatarian	Vegatarian	NA	NA	NA	N	NA	NA	United_States	North_America	human	Adult	Youth	NA
SRR13004842	PRJNA675301	Vegatarian	Vegatarian	Vegatarian	NA	NA	NA	N	Obesity	Obesity	United_States	North_America	human	Adult	Youth	NA
SRR13004873	PRJNA675301	Vegatarian	Vegatarian	Vegatarian	NA	NA	NA	Y	Obesity	Obesity	United_States	North_America	human	Adult	Youth	NA
SRR13004874	PRJNA675301	Vegatarian	Vegatarian	Vegatarian	NA	NA	NA	Y	Obesity	Obesity	United_States	North_America	human	Adult	Youth	NA
SRR13004875	PRJNA675301	Vegatarian	Vegatarian	Vegatarian	NA	NA	NA	Y	Obesity	Obesity	United_States	North_America	human	Adult	Youth	NA
SRR13004876	PRJNA675301	Vegatarian	Vegatarian	Vegatarian	NA	NA	NA	Y	Obesity	Obesity	United_States	North_America	human	Adult	Youth	NA
SRR13004877	PRJNA675301	Vegatarian	Vegatarian	Vegatarian	NA	NA	NA	Y	Obesity	Obesity	United_States	North_America	human	Adult	Youth	NA
SRR13004879	PRJNA675301	Vegatarian	Vegatarian	Vegatarian	NA	NA	NA	N	Obesity	Obesity	United_States	North_America	human	Adult	Youth	NA
SRR13004880	PRJNA675301	Vegatarian	Vegatarian	Vegatarian	NA	NA	NA	N	Obesity	Obesity	United_States	North_America	human	Adult	Youth	NA
SRR13004881	PRJNA675301	Vegatarian	Vegatarian	Vegatarian	NA	NA	NA	N	Obesity	Obesity	United_States	North_America	human	Adult	Youth	NA
SRR13004882	PRJNA675301	Vegatarian	Vegatarian	Vegatarian	NA	NA	NA	Y	NA	NA	United_States	North_America	human	Adult	Youth	NA
SRR13004883	PRJNA675301	Vegatarian	Vegatarian	Vegatarian	NA	NA	NA	Y	NA	NA	United_States	North_America	human	Adult	Youth	NA
SRR13004884	PRJNA675301	Vegatarian	Vegatarian	Vegatarian	NA	NA	NA	Y	NA	NA	United_States	North_America	human	Adult	Youth	NA
SRR13004885	PRJNA675301	Vegatarian	Vegatarian	Vegatarian	NA	NA	NA	Y	NA	NA	United_States	North_America	human	Adult	Youth	NA
SRR13004886	PRJNA675301	Vegatarian	Vegatarian	Vegatarian	NA	NA	NA	Y	NA	NA	United_States	North_America	human	Adult	Youth	NA
SRR13004887	PRJNA675301	Vegatarian	Vegatarian	Vegatarian	NA	NA	NA	Y	NA	NA	United_States	North_America	human	Adult	Youth	NA
SRR13004888	PRJNA675301	Vegatarian	Vegatarian	Vegatarian	NA	NA	NA	Y	NA	NA	United_States	North_America	human	Adult	Youth	NA
SRR13004890	PRJNA675301	Vegatarian	Vegatarian	Vegatarian	NA	NA	NA	Y	NA	NA	United_States	North_America	human	Adult	Youth	NA
SRR13004891	PRJNA675301	Vegatarian	Vegatarian	Vegatarian	NA	NA	NA	Y	NA	NA	United_States	North_America	human	Adult	Youth	NA
SRR13004892	PRJNA675301	Vegatarian	Vegatarian	Vegatarian	NA	NA	NA	N	NA	NA	United_States	North_America	human	Adult	Youth	NA
SRR13004893	PRJNA675301	Vegatarian	Vegatarian	Vegatarian	NA	NA	NA	N	NA	NA	United_States	North_America	human	Adult	Youth	NA
SRR13004894	PRJNA675301	Vegatarian	Vegatarian	Vegatarian	NA	NA	NA	N	NA	NA	United_States	North_America	human	Adult	Youth	NA
SRR13004895	PRJNA675301	Vegatarian	Vegatarian	Vegatarian	NA	NA	NA	N	NA	NA	United_States	North_America	human	Adult	Youth	NA
SRR13004920	PRJNA675301	Vegatarian	Vegatarian	Vegatarian	NA	NA	NA	Y	NA	NA	United_States	North_America	human	Adult	Youth	NA
SRR13004921	PRJNA675301	Vegatarian	Vegatarian	Vegatarian	NA	NA	NA	Y	NA	NA	United_States	North_America	human	Adult	Youth	NA
SRR13004923	PRJNA675301	Vegatarian	Vegatarian	Vegatarian	NA	NA	NA	Y	NA	NA	United_States	North_America	human	Adult	Youth	NA
SRR13004924	PRJNA675301	Vegatarian	Vegatarian	Vegatarian	NA	NA	NA	Y	NA	NA	United_States	North_America	human	Adult	Youth	NA
SRR13004925	PRJNA675301	Vegatarian	Vegatarian	Vegatarian	NA	NA	NA	Y	NA	NA	United_States	North_America	human	Adult	Youth	NA
SRR13004926	PRJNA675301	Vegatarian	Vegatarian	Vegatarian	NA	NA	NA	Y	NA	NA	United_States	North_America	human	Adult	Youth	NA
SRR13004927	PRJNA675301	Vegatarian	Vegatarian	Vegatarian	NA	NA	NA	Y	NA	NA	United_States	North_America	human	Adult	Youth	NA
SRR13004928	PRJNA675301	Vegatarian	Vegatarian	Vegatarian	NA	NA	NA	Y	NA	NA	United_States	North_America	human	Adult	Youth	NA
SRR13004929	PRJNA675301	Vegatarian	Vegatarian	Vegatarian	NA	NA	NA	N	NA	NA	United_States	North_America	human	Adult	Youth	NA
SRR13004930	PRJNA675301	Vegatarian	Vegatarian	Vegatarian	NA	NA	NA	N	NA	NA	United_States	North_America	human	Adult	Youth	NA
SRR13004931	PRJNA675301	Vegatarian	Vegatarian	Vegatarian	NA	NA	NA	N	NA	NA	United_States	North_America	human	Adult	Youth	NA
SRR13004932	PRJNA675301	Vegatarian	Vegatarian	Vegatarian	NA	NA	NA	N	NA	NA	United_States	North_America	human	Adult	Youth	NA
SRR13004934	PRJNA675301	Vegatarian	Vegatarian	Vegatarian	NA	NA	NA	N	NA	NA	United_States	North_America	human	Adult	Youth	NA
SRR13004935	PRJNA675301	Vegatarian	Vegatarian	Vegatarian	NA	NA	NA	N	NA	NA	United_States	North_America	human	Adult	Youth	NA
SRR13004953	PRJNA675301	Vegatarian	Vegatarian	Vegatarian	NA	NA	NA	Y	NA	NA	United_States	North_America	human	Adult	Youth	NA
SRR13004954	PRJNA675301	Vegatarian	Vegatarian	Vegatarian	NA	NA	NA	Y	NA	NA	United_States	North_America	human	Adult	Youth	NA
SRR13004955	PRJNA675301	Vegatarian	Vegatarian	Vegatarian	NA	NA	NA	Y	NA	NA	United_States	North_America	human	Adult	Youth	NA
SRR13004957	PRJNA675301	Vegatarian	Vegatarian	Vegatarian	NA	NA	NA	Y	NA	NA	United_States	North_America	human	Adult	Youth	NA
SRR13004958	PRJNA675301	Vegatarian	Vegatarian	Vegatarian	NA	NA	NA	Y	NA	NA	United_States	North_America	human	Adult	Youth	NA
SRR13004959	PRJNA675301	Vegatarian	Vegatarian	Vegatarian	NA	NA	NA	Y	NA	NA	United_States	North_America	human	Adult	Youth	NA
SRR13004960	PRJNA675301	Vegatarian	Vegatarian	Vegatarian	NA	NA	NA	Y	NA	NA	United_States	North_America	human	Adult	Youth	NA
SRR13004961	PRJNA675301	Vegatarian	Vegatarian	Vegatarian	NA	NA	NA	Y	NA	NA	United_States	North_America	human	Adult	Youth	NA
SRR13004962	PRJNA675301	Vegatarian	Vegatarian	Vegatarian	NA	NA	NA	Y	NA	NA	United_States	North_America	human	Adult	Youth	NA
SRR13004963	PRJNA675301	Vegatarian	Vegatarian	Vegatarian	NA	NA	NA	N	NA	NA	United_States	North_America	human	Adult	Youth	NA
SRR13004964	PRJNA675301	Vegatarian	Vegatarian	Vegatarian	NA	NA	NA	N	NA	NA	United_States	North_America	human	Adult	Youth	NA
SRR13004965	PRJNA675301	Vegatarian	Vegatarian	Vegatarian	NA	NA	NA	N	NA	NA	United_States	North_America	human	Adult	Youth	NA
SRR13004966	PRJNA675301	Vegatarian	Vegatarian	Vegatarian	NA	NA	NA	N	NA	NA	United_States	North_America	human	Adult	Youth	NA
SRR13004968	PRJNA675301	Vegatarian	Vegatarian	Vegatarian	NA	NA	NA	N	NA	NA	United_States	North_America	human	Adult	Youth	NA
SRR15275210	PRJNA750084	Vegatarian	Vegatarian	Vegatarian	NA	NA	NA	NA	NA	NA	United_States	North_America	human	Adult	NA	NA
SRR15275211	PRJNA750084	Vegatarian	Vegatarian	Vegatarian	NA	NA	NA	NA	NA	NA	United_States	North_America	human	Adult	NA	NA
SRR4074259	PRJNA340216	Vegatarian	Vegatarian	Vegatarian	NA	NA	NA	NA	NA	NA	Italy	Europe	human	Adult	NA	NA
SRR4074260	PRJNA340216	Vegatarian	Vegatarian	Vegatarian	NA	NA	NA	NA	NA	NA	Italy	Europe	human	Adult	NA	NA
SRR4074261	PRJNA340216	Vegatarian	Vegatarian	Vegatarian	NA	NA	NA	NA	NA	NA	Italy	Europe	human	Adult	NA	NA
SRR4074262	PRJNA340216	Vegatarian	Vegatarian	Vegatarian	NA	NA	NA	NA	NA	NA	Italy	Europe	human	Adult	NA	NA
SRR4074263	PRJNA340216	Vegatarian	Vegatarian	Vegatarian	NA	NA	NA	NA	NA	NA	Italy	Europe	human	Adult	NA	NA
SRR4074264	PRJNA340216	Vegatarian	Vegatarian	Vegatarian	NA	NA	NA	NA	NA	NA	Italy	Europe	human	Adult	NA	NA
SRR4074266	PRJNA340216	Vegatarian	Vegatarian	Vegatarian	NA	NA	NA	NA	NA	NA	Italy	Europe	human	Adult	NA	NA
SRR4074267	PRJNA340216	Vegatarian	Vegatarian	Vegatarian	NA	NA	NA	NA	NA	NA	Italy	Europe	human	Adult	NA	NA
SRR4074268	PRJNA340216	Vegatarian	Vegatarian	Vegatarian	NA	NA	NA	NA	NA	NA	Italy	Europe	human	Adult	NA	NA
SRR4074287	PRJNA340216	Vegatarian	Vegatarian	Vegatarian	NA	NA	NA	NA	NA	NA	Italy	Europe	human	Adult	NA	NA
SRR4074305	PRJNA340216	Vegatarian	Vegatarian	Vegatarian	NA	NA	NA	NA	NA	NA	Italy	Europe	human	Adult	NA	NA
SRR4074341	PRJNA340216	Vegatarian	Vegatarian	Vegatarian	NA	NA	NA	NA	NA	NA	Italy	Europe	human	Adult	NA	NA
SRR4074350	PRJNA340216	Vegatarian	Vegatarian	Vegatarian	NA	NA	NA	NA	NA	NA	Italy	Europe	human	Adult	NA	NA
SRR4074351	PRJNA340216	Vegatarian	Vegatarian	Vegatarian	NA	NA	NA	NA	NA	NA	Italy	Europe	human	Adult	NA	NA
SRR4074352	PRJNA340216	Vegatarian	Vegatarian	Vegatarian	NA	NA	NA	NA	NA	NA	Italy	Europe	human	Adult	NA	NA
SRR4074353	PRJNA340216	Vegatarian	Vegatarian	Vegatarian	NA	NA	NA	NA	NA	NA	Italy	Europe	human	Adult	NA	NA
SRR4074355	PRJNA340216	Vegatarian	Vegatarian	Vegatarian	NA	NA	NA	NA	NA	NA	Italy	Europe	human	Adult	NA	NA
SRR4074356	PRJNA340216	Vegatarian	Vegatarian	Vegatarian	NA	NA	NA	NA	NA	NA	Italy	Europe	human	Adult	NA	NA
SRR4074357	PRJNA340216	Vegatarian	Vegatarian	Vegatarian	NA	NA	NA	NA	NA	NA	Italy	Europe	human	Adult	NA	NA
SRR5898908	PRJNA397112	Vegatarian	Vegatarian	Vegatarian	NA	NA	NA	NA	NA	NA	India	Asia	human	Adult	Youth	NA
SRR5898909	PRJNA397112	Vegatarian	Vegatarian	Vegatarian	NA	NA	NA	NA	NA	NA	India	Asia	human	Adult	Youth	NA
SRR5898910	PRJNA397112	Vegatarian	Vegatarian	Vegatarian	NA	NA	NA	NA	NA	NA	India	Asia	human	Adult	Youth	NA
SRR5898911	PRJNA397112	Vegatarian	Vegatarian	Vegatarian	NA	NA	NA	NA	NA	NA	India	Asia	human	Adult	Youth	NA
SRR5898912	PRJNA397112	Vegatarian	Vegatarian	Vegatarian	NA	NA	NA	NA	NA	NA	India	Asia	human	Adult	Youth	NA
SRR5898913	PRJNA397112	Vegatarian	Vegatarian	Vegatarian	NA	NA	NA	NA	NA	NA	India	Asia	human	Adult	Youth	NA
SRR5898914	PRJNA397112	Vegatarian	Vegatarian	Vegatarian	NA	NA	NA	NA	NA	NA	India	Asia	human	Adult	Youth	NA
SRR5898915	PRJNA397112	Vegatarian	Vegatarian	Vegatarian	NA	NA	NA	NA	NA	NA	India	Asia	human	Adult	Youth	NA
SRR5898916	PRJNA397112	Vegatarian	Vegatarian	Vegatarian	NA	NA	NA	NA	NA	NA	India	Asia	human	Adult	Youth	NA
SRR5898917	PRJNA397112	Vegatarian	Vegatarian	Vegatarian	NA	NA	NA	NA	NA	NA	India	Asia	human	Adult	Youth	NA
SRR5898920	PRJNA397112	Vegatarian	Vegatarian	Vegatarian	NA	NA	NA	NA	NA	NA	India	Asia	human	Adult	Youth	NA
SRR5898921	PRJNA397112	Vegatarian	Vegatarian	Vegatarian	NA	NA	NA	NA	NA	NA	India	Asia	human	Adult	Youth	NA
SRR5898922	PRJNA397112	Vegatarian	Vegatarian	Vegatarian	NA	NA	NA	NA	NA	NA	India	Asia	human	Adult	Youth	NA
SRR5898923	PRJNA397112	Vegatarian	Vegatarian	Vegatarian	NA	NA	NA	NA	NA	NA	India	Asia	human	Adult	Youth	NA
SRR5898924	PRJNA397112	Vegatarian	Vegatarian	Vegatarian	NA	NA	NA	NA	NA	NA	India	Asia	human	Adult	Youth	NA
SRR5898925	PRJNA397112	Vegatarian	Vegatarian	Vegatarian	NA	NA	NA	NA	NA	NA	India	Asia	human	Adult	Youth	NA
SRR5898926	PRJNA397112	Vegatarian	Vegatarian	Vegatarian	NA	NA	NA	NA	NA	NA	India	Asia	human	Adult	Youth	NA
SRR5898956	PRJNA397112	Vegatarian	Vegatarian	Vegatarian	NA	NA	NA	NA	NA	NA	India	Asia	human	Adult	Youth	NA
SRR5898961	PRJNA397112	Vegatarian	Vegatarian	Vegatarian	NA	NA	NA	NA	NA	NA	India	Asia	human	Adult	Youth	NA
SRR5898969	PRJNA397112	Vegatarian	Vegatarian	Vegatarian	NA	NA	NA	NA	NA	NA	India	Asia	human	Adult	Youth	NA
SRR5898970	PRJNA397112	Vegatarian	Vegatarian	Vegatarian	NA	NA	NA	NA	NA	NA	India	Asia	human	Adult	Youth	NA
SRR5898972	PRJNA397112	Vegatarian	Vegatarian	Vegatarian	NA	NA	NA	NA	NA	NA	India	Asia	human	Adult	Youth	NA
SRR5898973	PRJNA397112	Vegatarian	Vegatarian	Vegatarian	NA	NA	NA	NA	NA	NA	India	Asia	human	Adult	Youth	NA
SRR5898975	PRJNA397112	Vegatarian	Vegatarian	Vegatarian	NA	NA	NA	NA	NA	NA	India	Asia	human	Adult	Children	NA
SRR5898976	PRJNA397112	Vegatarian	Vegatarian	Vegatarian	NA	NA	NA	NA	NA	NA	India	Asia	human	Adult	Youth	NA
SRR5898977	PRJNA397112	Vegatarian	Vegatarian	Vegatarian	NA	NA	NA	NA	NA	NA	India	Asia	human	Adult	Youth	NA
SRR5898998	PRJNA397112	Vegatarian	Vegatarian	Vegatarian	NA	NA	NA	NA	NA	NA	India	Asia	human	Adult	Youth	NA
SRR5898999	PRJNA397112	Vegatarian	Vegatarian	Vegatarian	NA	NA	NA	NA	NA	NA	India	Asia	human	Adult	Adult	NA
SRR5899000	PRJNA397112	Vegatarian	Vegatarian	Vegatarian	NA	NA	NA	NA	NA	NA	India	Asia	human	Adult	Youth	NA
SRR5899001	PRJNA397112	Vegatarian	Vegatarian	Vegatarian	NA	NA	NA	NA	NA	NA	India	Asia	human	Adult	Youth	NA
SRR5899002	PRJNA397112	Vegatarian	Vegatarian	Vegatarian	NA	NA	NA	NA	NA	NA	India	Asia	human	Adult	Adult	NA
SRR5899003	PRJNA397112	Vegatarian	Vegatarian	Vegatarian	NA	NA	NA	NA	NA	NA	India	Asia	human	Adult	Adult	NA
SRR5899005	PRJNA397112	Vegatarian	Vegatarian	Vegatarian	NA	NA	NA	NA	NA	NA	India	Asia	human	Adult	Youth	NA
SRR5899006	PRJNA397112	Vegatarian	Vegatarian	Vegatarian	NA	NA	NA	NA	NA	NA	India	Asia	human	Adult	Youth	NA
SRR5899007	PRJNA397112	Vegatarian	Vegatarian	Vegatarian	NA	NA	NA	NA	NA	NA	India	Asia	human	Adult	Youth	NA
SRR6367589	PRJNA421881	Vegatarian	Vegatarian	Vegatarian	NA	NA	NA	NA	NA	NA	Italy	Europe	human	Adult	NA	NA
SRR6367590	PRJNA421881	Vegatarian	Vegatarian	Vegatarian	NA	NA	NA	NA	NA	NA	Italy	Europe	human	Adult	NA	NA
SRR6367591	PRJNA421881	Vegatarian	Vegatarian	Vegatarian	NA	NA	NA	NA	NA	NA	Italy	Europe	human	Adult	NA	NA
SRR6367593	PRJNA421881	Vegatarian	Vegatarian	Vegatarian	NA	NA	NA	NA	NA	NA	Italy	Europe	human	Adult	NA	NA
SRR6367594	PRJNA421881	Vegatarian	Vegatarian	Vegatarian	NA	NA	NA	NA	NA	NA	Italy	Europe	human	Adult	NA	NA
SRR6367595	PRJNA421881	Vegatarian	Vegatarian	Vegatarian	NA	NA	NA	NA	NA	NA	Italy	Europe	human	Adult	NA	NA
SRR6367596	PRJNA421881	Vegatarian	Vegatarian	Vegatarian	NA	NA	NA	NA	NA	NA	Italy	Europe	human	Adult	NA	NA
SRR6367598	PRJNA421881	Vegatarian	Vegatarian	Vegatarian	NA	NA	NA	NA	NA	NA	Italy	Europe	human	Adult	NA	NA
SRR6367599	PRJNA421881	Vegatarian	Vegatarian	Vegatarian	NA	NA	NA	NA	NA	NA	Italy	Europe	human	Adult	NA	NA
SRR6367600	PRJNA421881	Vegatarian	Vegatarian	Vegatarian	NA	NA	NA	NA	NA	NA	Italy	Europe	human	Adult	NA	NA
SRR8146937	PRJNA421881	Vegatarian	Vegatarian	Vegatarian	NA	NA	NA	NA	NA	NA	Italy	Europe	human	Adult	NA	NA
SRR8146939	PRJNA421881	Vegatarian	Vegatarian	Vegatarian	NA	NA	NA	NA	NA	NA	Italy	Europe	human	Adult	NA	NA
SRR8146940	PRJNA421881	Vegatarian	Vegatarian	Vegatarian	NA	NA	NA	NA	NA	NA	Italy	Europe	human	Adult	NA	NA
SRR8146941	PRJNA421881	Vegatarian	Vegatarian	Vegatarian	NA	NA	NA	NA	NA	NA	Italy	Europe	human	Adult	NA	NA
SRR8146942	PRJNA421881	Vegatarian	Vegatarian	Vegatarian	NA	NA	NA	NA	NA	NA	Italy	Europe	human	Adult	NA	NA
SRR8146943	PRJNA421881	Vegatarian	Vegatarian	Vegatarian	NA	NA	NA	NA	NA	NA	Italy	Europe	human	Adult	NA	NA
SRR8146944	PRJNA421881	Vegatarian	Vegatarian	Vegatarian	NA	NA	NA	NA	NA	NA	Italy	Europe	human	Adult	NA	NA
SRR8146945	PRJNA421881	Vegatarian	Vegatarian	Vegatarian	NA	NA	NA	NA	NA	NA	Italy	Europe	human	Adult	NA	NA
SRR8146946	PRJNA421881	Vegatarian	Vegatarian	Vegatarian	NA	NA	NA	NA	NA	NA	Italy	Europe	human	Adult	NA	NA
SRR8146947	PRJNA421881	Vegatarian	Vegatarian	Vegatarian	NA	NA	NA	NA	NA	NA	Italy	Europe	human	Adult	NA	NA
SRR8146949	PRJNA421881	Vegatarian	Vegatarian	Vegatarian	NA	NA	NA	NA	NA	NA	Italy	Europe	human	Adult	NA	NA
SRR8146950	PRJNA421881	Vegatarian	Vegatarian	Vegatarian	NA	NA	NA	NA	NA	NA	Italy	Europe	human	Adult	NA	NA
SRR8146951	PRJNA421881	Vegatarian	Vegatarian	Vegatarian	NA	NA	NA	NA	NA	NA	Italy	Europe	human	Adult	NA	NA
SRR8146952	PRJNA421881	Vegatarian	Vegatarian	Vegatarian	NA	NA	NA	NA	NA	NA	Italy	Europe	human	Adult	NA	NA
SRR8146953	PRJNA421881	Vegatarian	Vegatarian	Vegatarian	NA	NA	NA	NA	NA	NA	Italy	Europe	human	Adult	NA	NA
SRR8146954	PRJNA421881	Vegatarian	Vegatarian	Vegatarian	NA	NA	NA	NA	NA	NA	Italy	Europe	human	Adult	NA	NA
SRR8146955	PRJNA421881	Vegatarian	Vegatarian	Vegatarian	NA	NA	NA	NA	NA	NA	Italy	Europe	human	Adult	NA	NA
SRR8146958	PRJNA421881	Vegatarian	Vegatarian	Vegatarian	NA	NA	NA	NA	NA	NA	Italy	Europe	human	Adult	NA	NA
SRR8146959	PRJNA421881	Vegatarian	Vegatarian	Vegatarian	NA	NA	NA	NA	NA	NA	Italy	Europe	human	Adult	NA	NA
SRR8146960	PRJNA421881	Vegatarian	Vegatarian	Vegatarian	NA	NA	NA	NA	NA	NA	Italy	Europe	human	Adult	NA	NA
SRR8146961	PRJNA421881	Vegatarian	Vegatarian	Vegatarian	NA	NA	NA	NA	NA	NA	Italy	Europe	human	Adult	NA	NA
SRR8146962	PRJNA421881	Vegatarian	Vegatarian	Vegatarian	NA	NA	NA	NA	NA	NA	Italy	Europe	human	Adult	NA	NA
SRR8146963	PRJNA421881	Vegatarian	Vegatarian	Vegatarian	NA	NA	NA	NA	NA	NA	Italy	Europe	human	Adult	NA	NA
SRR8146964	PRJNA421881	Vegatarian	Vegatarian	Vegatarian	NA	NA	NA	NA	NA	NA	Italy	Europe	human	Adult	NA	NA
SRR8146965	PRJNA421881	Vegatarian	Vegatarian	Vegatarian	NA	NA	NA	NA	NA	NA	Italy	Europe	human	Adult	NA	NA
SRR8146966	PRJNA421881	Vegatarian	Vegatarian	Vegatarian	NA	NA	NA	NA	NA	NA	Italy	Europe	human	Adult	NA	NA
SRR8146967	PRJNA421881	Vegatarian	Vegatarian	Vegatarian	NA	NA	NA	NA	NA	NA	Italy	Europe	human	Adult	NA	NA
SRR8146968	PRJNA421881	Vegatarian	Vegatarian	Vegatarian	NA	NA	NA	NA	NA	NA	Italy	Europe	human	Adult	NA	NA
SRR8146973	PRJNA421881	Vegatarian	Vegatarian	Vegatarian	NA	NA	NA	NA	NA	NA	Italy	Europe	human	Adult	NA	NA
SRR8146974	PRJNA421881	Vegatarian	Vegatarian	Vegatarian	NA	NA	NA	NA	NA	NA	Italy	Europe	human	Adult	NA	NA
SRR8146977	PRJNA421881	Vegatarian	Vegatarian	Vegatarian	NA	NA	NA	NA	NA	NA	Italy	Europe	human	Adult	NA	NA
SRR8146978	PRJNA421881	Vegatarian	Vegatarian	Vegatarian	NA	NA	NA	NA	NA	NA	Italy	Europe	human	Adult	NA	NA
SRR8146979	PRJNA421881	Vegatarian	Vegatarian	Vegatarian	NA	NA	NA	NA	NA	NA	Italy	Europe	human	Adult	NA	NA
SRR8146980	PRJNA421881	Vegatarian	Vegatarian	Vegatarian	NA	NA	NA	NA	NA	NA	Italy	Europe	human	Adult	NA	NA
SRR8146981	PRJNA421881	Vegatarian	Vegatarian	Vegatarian	NA	NA	NA	NA	NA	NA	Italy	Europe	human	Adult	NA	NA
SRR8146982	PRJNA421881	Vegatarian	Vegatarian	Vegatarian	NA	NA	NA	NA	NA	NA	Italy	Europe	human	Adult	NA	NA
SRR8146983	PRJNA421881	Vegatarian	Vegatarian	Vegatarian	NA	NA	NA	NA	NA	NA	Italy	Europe	human	Adult	NA	NA
SRR8146984	PRJNA421881	Vegatarian	Vegatarian	Vegatarian	NA	NA	NA	NA	NA	NA	Italy	Europe	human	Adult	NA	NA
SRR8146985	PRJNA421881	Vegatarian	Vegatarian	Vegatarian	NA	NA	NA	NA	NA	NA	Italy	Europe	human	Adult	NA	NA
SRR8146986	PRJNA421881	Vegatarian	Vegatarian	Vegatarian	NA	NA	NA	NA	NA	NA	Italy	Europe	human	Adult	NA	NA
SRR8146989	PRJNA421881	Vegatarian	Vegatarian	Vegatarian	NA	NA	NA	NA	NA	NA	Italy	Europe	human	Adult	NA	NA
SRR8146990	PRJNA421881	Vegatarian	Vegatarian	Vegatarian	NA	NA	NA	NA	NA	NA	Italy	Europe	human	Adult	NA	NA
SRR8146991	PRJNA421881	Vegatarian	Vegatarian	Vegatarian	NA	NA	NA	NA	NA	NA	Italy	Europe	human	Adult	NA	NA
SRR8146992	PRJNA421881	Vegatarian	Vegatarian	Vegatarian	NA	NA	NA	NA	NA	NA	Italy	Europe	human	Adult	NA	NA
SRR8146993	PRJNA421881	Vegatarian	Vegatarian	Vegatarian	NA	NA	NA	NA	NA	NA	Italy	Europe	human	Adult	NA	NA
SRR8146994	PRJNA421881	Vegatarian	Vegatarian	Vegatarian	NA	NA	NA	NA	NA	NA	Italy	Europe	human	Adult	NA	NA
ERR4981985	PRJEB41867	Omnivores	Omnivores	Vegatarian	Low_Alcohol	Control	Alcohol	NA	NA	NA	Austria	Europe	human	Adult	NA	female
ERR4981989	PRJEB41867	Omnivores	Omnivores	Vegatarian	Low_Alcohol	Control	Alcohol	NA	Obesity	Obesity	Austria	Europe	human	Adult	NA	female
ERR4982089	PRJEB41867	Omnivores	Omnivores	Vegatarian	Low_Alcohol	Control	Alcohol	NA	Obesity	Obesity	Austria	Europe	human	Adult	NA	male
ERR4982104	PRJEB41867	Omnivores	Omnivores	Vegatarian	Low_Alcohol	Control	Alcohol	NA	NA	NA	Austria	Europe	human	Adult	NA	male
ERR4982117	PRJEB41867	Omnivores	Omnivores	Vegatarian	Low_Alcohol	Control	Alcohol	NA	NA	NA	Austria	Europe	human	Adult	NA	female
ERR4982210	PRJEB41867	Omnivores	Omnivores	Vegatarian	High_Alcohol	Alcohol	Alcohol	NA	Obesity	Obesity	Austria	Europe	human	Adult	NA	male
ERR4982318	PRJEB41867	Omnivores	Omnivores	Vegatarian	High_Alcohol	Alcohol	Alcohol	NA	Obesity	Obesity	Austria	Europe	human	Adult	NA	male
ERR4983303	PRJEB41867	Omnivores	Omnivores	Vegatarian	High_Alcohol	Alcohol	Alcohol	NA	NA	NA	Austria	Europe	human	Adult	NA	male
ERR4983304	PRJEB41867	Omnivores	Omnivores	Vegatarian	Low_Alcohol	Control	Alcohol	NA	Obesity	Obesity	Austria	Europe	human	Adult	NA	female
ERR4991341	PRJEB41867	Omnivores	Omnivores	Vegatarian	Low_Alcohol	Control	Alcohol	NA	Obesity	Obesity	Austria	Europe	human	Adult	NA	male
ERR4991344	PRJEB41867	Omnivores	Omnivores	Vegatarian	Low_Alcohol	Control	Alcohol	NA	Obesity	Obesity	Austria	Europe	human	Adult	NA	female
ERR4991660	PRJEB41867	Omnivores	Omnivores	Vegatarian	Low_Alcohol	Control	Alcohol	NA	Obesity	Obesity	Austria	Europe	human	Adult	NA	male
ERR4991661	PRJEB41867	Omnivores	Omnivores	Vegatarian	Low_Alcohol	Control	Alcohol	NA	NA	NA	Austria	Europe	human	Adult	NA	female
ERR4991715	PRJEB41867	Omnivores	Omnivores	Vegatarian	Low_Alcohol	Control	Alcohol	NA	NA	NA	Austria	Europe	human	Adult	NA	male
ERR4992005	PRJEB41867	Omnivores	Omnivores	Vegatarian	Low_Alcohol	Control	Alcohol	NA	NA	NA	Austria	Europe	human	Adult	NA	male
ERR4993380	PRJEB41867	Omnivores	Omnivores	Vegatarian	Low_Alcohol	Control	Alcohol	NA	NA	NA	Austria	Europe	human	Adult	NA	male
ERR4993530	PRJEB41867	Omnivores	Omnivores	Vegatarian	High_Alcohol	Alcohol	Alcohol	NA	NA	NA	Austria	Europe	human	Adult	NA	female
ERR4993531	PRJEB41867	Omnivores	Omnivores	Vegatarian	Low_Alcohol	Control	Alcohol	NA	NA	NA	Austria	Europe	human	Adult	NA	male
ERR6170144	PRJEB45944	Omnivores	Omnivores	Vegatarian	NA	NA	NA	N	NA	NA	Netherlands	Europe	human	Adult	NA	NA
ERR6170145	PRJEB45944	Omnivores	Omnivores	Vegatarian	NA	NA	NA	N	NA	NA	Netherlands	Europe	human	Adult	NA	NA
ERR6170148	PRJEB45944	Omnivores	Omnivores	Vegatarian	NA	NA	NA	N	NA	NA	Netherlands	Europe	human	Adult	NA	NA
ERR6170149	PRJEB45944	Omnivores	Omnivores	Vegatarian	NA	NA	NA	N	NA	NA	Netherlands	Europe	human	Adult	NA	NA
ERR6170150	PRJEB45944	Omnivores	Omnivores	Vegatarian	NA	NA	NA	N	NA	NA	Netherlands	Europe	human	Adult	NA	NA
ERR6170153	PRJEB45944	Omnivores	Omnivores	Vegatarian	NA	NA	NA	N	NA	NA	Netherlands	Europe	human	Adult	NA	NA
ERR6170154	PRJEB45944	Omnivores	Omnivores	Vegatarian	NA	NA	NA	N	NA	NA	Netherlands	Europe	human	Adult	NA	NA
ERR6170155	PRJEB45944	Omnivores	Omnivores	Vegatarian	NA	NA	NA	N	NA	NA	Netherlands	Europe	human	Adult	NA	NA
ERR6170156	PRJEB45944	Omnivores	Omnivores	Vegatarian	NA	NA	NA	N	NA	NA	Netherlands	Europe	human	Adult	NA	NA
ERR6170159	PRJEB45944	Omnivores	Omnivores	Vegatarian	NA	NA	NA	N	NA	NA	Netherlands	Europe	human	Adult	NA	NA
ERR6170160	PRJEB45944	Omnivores	Omnivores	Vegatarian	NA	NA	NA	N	NA	NA	Netherlands	Europe	human	Adult	NA	NA
ERR6170161	PRJEB45944	Omnivores	Omnivores	Vegatarian	NA	NA	NA	N	NA	NA	Netherlands	Europe	human	Adult	NA	NA
ERR6170164	PRJEB45944	Omnivores	Omnivores	Vegatarian	NA	NA	NA	N	NA	NA	Netherlands	Europe	human	Adult	NA	NA
ERR6170165	PRJEB45944	Omnivores	Omnivores	Vegatarian	NA	NA	NA	N	NA	NA	Netherlands	Europe	human	Adult	NA	NA
ERR6170166	PRJEB45944	Omnivores	Omnivores	Vegatarian	NA	NA	NA	N	NA	NA	Netherlands	Europe	human	Adult	NA	NA
ERR6170167	PRJEB45944	Omnivores	Omnivores	Vegatarian	NA	NA	NA	N	NA	NA	Netherlands	Europe	human	Adult	NA	NA
ERR6170170	PRJEB45944	Omnivores	Omnivores	Vegatarian	NA	NA	NA	N	NA	NA	Netherlands	Europe	human	Adult	NA	NA
ERR6170171	PRJEB45944	Omnivores	Omnivores	Vegatarian	NA	NA	NA	N	NA	NA	Netherlands	Europe	human	Adult	NA	NA
ERR6170172	PRJEB45944	Omnivores	Omnivores	Vegatarian	NA	NA	NA	N	NA	NA	Netherlands	Europe	human	Adult	NA	NA
ERR6170175	PRJEB45944	Omnivores	Omnivores	Vegatarian	NA	NA	NA	N	NA	NA	Netherlands	Europe	human	Adult	NA	NA
ERR6170177	PRJEB45944	Omnivores	Omnivores	Vegatarian	NA	NA	NA	N	NA	NA	Netherlands	Europe	human	Adult	NA	NA
ERR6170178	PRJEB45944	Omnivores	Omnivores	Vegatarian	NA	NA	NA	N	NA	NA	Netherlands	Europe	human	Adult	NA	NA
ERR6170181	PRJEB45944	Omnivores	Omnivores	Vegatarian	NA	NA	NA	N	NA	NA	Netherlands	Europe	human	Adult	NA	NA
ERR6170182	PRJEB45944	Omnivores	Omnivores	Vegatarian	NA	NA	NA	N	NA	NA	Netherlands	Europe	human	Adult	NA	NA
ERR6170183	PRJEB45944	Omnivores	Omnivores	Vegatarian	NA	NA	NA	N	NA	NA	Netherlands	Europe	human	Adult	NA	NA
ERR6170186	PRJEB45944	Omnivores	Omnivores	Vegatarian	NA	NA	NA	N	NA	NA	Netherlands	Europe	human	Adult	NA	NA
ERR6170188	PRJEB45944	Omnivores	Omnivores	Vegatarian	NA	NA	NA	N	NA	NA	Netherlands	Europe	human	Adult	NA	NA
ERR6170189	PRJEB45944	Omnivores	Omnivores	Vegatarian	NA	NA	NA	N	NA	NA	Netherlands	Europe	human	Adult	NA	NA
ERR6170192	PRJEB45944	Omnivores	Omnivores	Vegatarian	NA	NA	NA	N	NA	NA	Netherlands	Europe	human	Adult	NA	NA
ERR6170193	PRJEB45944	Omnivores	Omnivores	Vegatarian	NA	NA	NA	N	NA	NA	Netherlands	Europe	human	Adult	NA	NA
ERR6170195	PRJEB45944	Omnivores	Omnivores	Vegatarian	NA	NA	NA	N	NA	NA	Netherlands	Europe	human	Adult	NA	NA
ERR6170196	PRJEB45944	Omnivores	Omnivores	Vegatarian	NA	NA	NA	N	NA	NA	Netherlands	Europe	human	Adult	NA	NA
ERR6170198	PRJEB45944	Omnivores	Omnivores	Vegatarian	NA	NA	NA	N	NA	NA	Netherlands	Europe	human	Adult	NA	NA
ERR6170199	PRJEB45944	Omnivores	Omnivores	Vegatarian	NA	NA	NA	N	NA	NA	Netherlands	Europe	human	Adult	NA	NA
ERR6170204	PRJEB45944	Omnivores	Omnivores	Vegatarian	NA	NA	NA	N	NA	NA	Netherlands	Europe	human	Adult	NA	NA
ERR6170207	PRJEB45944	Omnivores	Omnivores	Vegatarian	NA	NA	NA	N	NA	NA	Netherlands	Europe	human	Adult	NA	NA
ERR6170208	PRJEB45944	Omnivores	Omnivores	Vegatarian	NA	NA	NA	N	NA	NA	Netherlands	Europe	human	Adult	NA	NA
ERR6170211	PRJEB45944	Omnivores	Omnivores	Vegatarian	NA	NA	NA	N	NA	NA	Netherlands	Europe	human	Adult	NA	NA
ERR6170212	PRJEB45944	Omnivores	Omnivores	Vegatarian	NA	NA	NA	N	NA	NA	Netherlands	Europe	human	Adult	NA	NA
ERR6170214	PRJEB45944	Omnivores	Omnivores	Vegatarian	NA	NA	NA	N	NA	NA	Netherlands	Europe	human	Adult	NA	NA
ERR6170216	PRJEB45944	Omnivores	Omnivores	Vegatarian	NA	NA	NA	N	NA	NA	Netherlands	Europe	human	Adult	NA	NA
ERR6170217	PRJEB45944	Omnivores	Omnivores	Vegatarian	NA	NA	NA	N	NA	NA	Netherlands	Europe	human	Adult	NA	NA
ERR6170220	PRJEB45944	Omnivores	Omnivores	Vegatarian	NA	NA	NA	N	NA	NA	Netherlands	Europe	human	Adult	NA	NA
ERR6170221	PRJEB45944	Omnivores	Omnivores	Vegatarian	NA	NA	NA	N	NA	NA	Netherlands	Europe	human	Adult	NA	NA
ERR6170224	PRJEB45944	Omnivores	Omnivores	Vegatarian	NA	NA	NA	N	NA	NA	Netherlands	Europe	human	Adult	NA	NA
ERR6170225	PRJEB45944	Omnivores	Omnivores	Vegatarian	NA	NA	NA	N	NA	NA	Netherlands	Europe	human	Adult	NA	NA
ERR6170226	PRJEB45944	Omnivores	Omnivores	Vegatarian	NA	NA	NA	N	NA	NA	Netherlands	Europe	human	Adult	NA	NA
ERR6170229	PRJEB45944	Omnivores	Omnivores	Vegatarian	NA	NA	NA	N	NA	NA	Netherlands	Europe	human	Adult	NA	NA
ERR6170230	PRJEB45944	Omnivores	Omnivores	Vegatarian	NA	NA	NA	N	NA	NA	Netherlands	Europe	human	Adult	NA	NA
ERR6170231	PRJEB45944	Omnivores	Omnivores	Vegatarian	NA	NA	NA	N	NA	NA	Netherlands	Europe	human	Adult	NA	NA
ERR6170234	PRJEB45944	Omnivores	Omnivores	Vegatarian	NA	NA	NA	N	NA	NA	Netherlands	Europe	human	Adult	NA	NA
ERR6170235	PRJEB45944	Omnivores	Omnivores	Vegatarian	NA	NA	NA	N	NA	NA	Netherlands	Europe	human	Adult	NA	NA
ERR6170237	PRJEB45944	Omnivores	Omnivores	Vegatarian	NA	NA	NA	N	NA	NA	Netherlands	Europe	human	Adult	NA	NA
ERR6170240	PRJEB45944	Omnivores	Omnivores	Vegatarian	NA	NA	NA	N	NA	NA	Netherlands	Europe	human	Adult	NA	NA
ERR6170241	PRJEB45944	Omnivores	Omnivores	Vegatarian	NA	NA	NA	N	NA	NA	Netherlands	Europe	human	Adult	NA	NA
ERR6170244	PRJEB45944	Omnivores	Omnivores	Vegatarian	NA	NA	NA	N	NA	NA	Netherlands	Europe	human	Adult	NA	NA
ERR6170245	PRJEB45944	Omnivores	Omnivores	Vegatarian	NA	NA	NA	N	NA	NA	Netherlands	Europe	human	Adult	NA	NA
ERR6170249	PRJEB45944	Omnivores	Omnivores	Vegatarian	NA	NA	NA	N	NA	NA	Netherlands	Europe	human	Adult	NA	NA
ERR6170250	PRJEB45944	Omnivores	Omnivores	Vegatarian	NA	NA	NA	N	NA	NA	Netherlands	Europe	human	Adult	NA	NA
ERR6170251	PRJEB45944	Omnivores	Omnivores	Vegatarian	NA	NA	NA	N	NA	NA	Netherlands	Europe	human	Adult	NA	NA
ERR6170254	PRJEB45944	Omnivores	Omnivores	Vegatarian	NA	NA	NA	N	NA	NA	Netherlands	Europe	human	Adult	NA	NA
ERR6170255	PRJEB45944	Omnivores	Omnivores	Vegatarian	NA	NA	NA	N	NA	NA	Netherlands	Europe	human	Adult	NA	NA
ERR6170258	PRJEB45944	Omnivores	Omnivores	Vegatarian	NA	NA	NA	N	NA	NA	Netherlands	Europe	human	Adult	NA	NA
ERR6170259	PRJEB45944	Omnivores	Omnivores	Vegatarian	NA	NA	NA	N	NA	NA	Netherlands	Europe	human	Adult	NA	NA
ERR6170260	PRJEB45944	Omnivores	Omnivores	Vegatarian	NA	NA	NA	N	NA	NA	Netherlands	Europe	human	Adult	NA	NA
ERR6170263	PRJEB45944	Omnivores	Omnivores	Vegatarian	NA	NA	NA	N	NA	NA	Netherlands	Europe	human	Adult	NA	NA
ERR6170264	PRJEB45944	Omnivores	Omnivores	Vegatarian	NA	NA	NA	N	NA	NA	Netherlands	Europe	human	Adult	NA	NA
ERR6170265	PRJEB45944	Omnivores	Omnivores	Vegatarian	NA	NA	NA	N	NA	NA	Netherlands	Europe	human	Adult	NA	NA
ERR6170268	PRJEB45944	Omnivores	Omnivores	Vegatarian	NA	NA	NA	N	NA	NA	Netherlands	Europe	human	Adult	NA	NA
ERR6170269	PRJEB45944	Omnivores	Omnivores	Vegatarian	NA	NA	NA	N	NA	NA	Netherlands	Europe	human	Adult	NA	NA
ERR6170270	PRJEB45944	Omnivores	Omnivores	Vegatarian	NA	NA	NA	N	NA	NA	Netherlands	Europe	human	Adult	NA	NA
ERR6170274	PRJEB45944	Omnivores	Omnivores	Vegatarian	NA	NA	NA	N	NA	NA	Netherlands	Europe	human	Adult	NA	NA
ERR6170275	PRJEB45944	Omnivores	Omnivores	Vegatarian	NA	NA	NA	N	NA	NA	Netherlands	Europe	human	Adult	NA	NA
ERR6170276	PRJEB45944	Omnivores	Omnivores	Vegatarian	NA	NA	NA	N	NA	NA	Netherlands	Europe	human	Adult	NA	NA
ERR6170279	PRJEB45944	Omnivores	Omnivores	Vegatarian	NA	NA	NA	N	NA	NA	Netherlands	Europe	human	Adult	NA	NA
ERR6170281	PRJEB45944	Omnivores	Omnivores	Vegatarian	NA	NA	NA	N	NA	NA	Netherlands	Europe	human	Adult	NA	NA
ERR6170282	PRJEB45944	Omnivores	Omnivores	Vegatarian	NA	NA	NA	N	NA	NA	Netherlands	Europe	human	Adult	NA	NA
ERR6170285	PRJEB45944	Omnivores	Omnivores	Vegatarian	NA	NA	NA	N	NA	NA	Netherlands	Europe	human	Adult	NA	NA
ERR6170286	PRJEB45944	Omnivores	Omnivores	Vegatarian	NA	NA	NA	N	NA	NA	Netherlands	Europe	human	Adult	NA	NA
ERR6170287	PRJEB45944	Omnivores	Omnivores	Vegatarian	NA	NA	NA	N	NA	NA	Netherlands	Europe	human	Adult	NA	NA
ERR6170290	PRJEB45944	Omnivores	Omnivores	Vegatarian	NA	NA	NA	N	NA	NA	Netherlands	Europe	human	Adult	NA	NA
SRR13004510	PRJNA675301	Omnivores	Omnivores	EEN_diet	NA	NA	NA	Y	NA	NA	United_States	North_America	human	Adult	Youth	NA
SRR13004511	PRJNA675301	Omnivores	Omnivores	EEN_diet	NA	NA	NA	Y	NA	NA	United_States	North_America	human	Adult	Youth	NA
SRR13004512	PRJNA675301	Omnivores	Omnivores	EEN_diet	NA	NA	NA	Y	NA	NA	United_States	North_America	human	Adult	Youth	NA
SRR13004513	PRJNA675301	Omnivores	Omnivores	EEN_diet	NA	NA	NA	Y	NA	NA	United_States	North_America	human	Adult	Youth	NA
SRR13004514	PRJNA675301	Omnivores	Omnivores	EEN_diet	NA	NA	NA	Y	NA	NA	United_States	North_America	human	Adult	Youth	NA
SRR13004516	PRJNA675301	Omnivores	Omnivores	EEN_diet	NA	NA	NA	Y	NA	NA	United_States	North_America	human	Adult	Youth	NA
SRR13004517	PRJNA675301	Omnivores	Omnivores	EEN_diet	NA	NA	NA	Y	NA	NA	United_States	North_America	human	Adult	Youth	NA
SRR13004518	PRJNA675301	Omnivores	Omnivores	EEN_diet	NA	NA	NA	Y	NA	NA	United_States	North_America	human	Adult	Youth	NA
SRR13004519	PRJNA675301	Omnivores	Omnivores	EEN_diet	NA	NA	NA	N	NA	NA	United_States	North_America	human	Adult	Youth	NA
SRR13004520	PRJNA675301	Omnivores	Omnivores	EEN_diet	NA	NA	NA	N	Obesity	Obesity	United_States	North_America	human	Adult	Youth	NA
SRR13004521	PRJNA675301	Omnivores	Omnivores	EEN_diet	NA	NA	NA	N	NA	NA	United_States	North_America	human	Adult	Youth	NA
SRR13004540	PRJNA675301	Omnivores	Omnivores	EEN_diet	NA	NA	NA	N	NA	NA	United_States	North_America	human	Adult	Youth	NA
SRR13004541	PRJNA675301	Omnivores	Omnivores	EEN_diet	NA	NA	NA	N	NA	NA	United_States	North_America	human	Adult	Youth	NA
SRR13004542	PRJNA675301	Omnivores	Omnivores	EEN_diet	NA	NA	NA	N	Obesity	Obesity	United_States	North_America	human	Adult	Youth	NA
SRR13004578	PRJNA675301	Omnivores	Omnivores	EEN_diet	NA	NA	NA	Y	Obesity	Obesity	United_States	North_America	human	Adult	Youth	NA
SRR13004579	PRJNA675301	Omnivores	Omnivores	EEN_diet	NA	NA	NA	Y	Obesity	Obesity	United_States	North_America	human	Adult	Youth	NA
SRR13004580	PRJNA675301	Omnivores	Omnivores	EEN_diet	NA	NA	NA	Y	Obesity	Obesity	United_States	North_America	human	Adult	Youth	NA
SRR13004582	PRJNA675301	Omnivores	Omnivores	EEN_diet	NA	NA	NA	Y	Obesity	Obesity	United_States	North_America	human	Adult	Youth	NA
SRR13004583	PRJNA675301	Omnivores	Omnivores	EEN_diet	NA	NA	NA	Y	Obesity	Obesity	United_States	North_America	human	Adult	Youth	NA
SRR13004584	PRJNA675301	Omnivores	Omnivores	EEN_diet	NA	NA	NA	Y	Obesity	Obesity	United_States	North_America	human	Adult	Youth	NA
SRR13004585	PRJNA675301	Omnivores	Omnivores	EEN_diet	NA	NA	NA	Y	Obesity	Obesity	United_States	North_America	human	Adult	Youth	NA
SRR13004586	PRJNA675301	Omnivores	Omnivores	EEN_diet	NA	NA	NA	Y	Obesity	Obesity	United_States	North_America	human	Adult	Youth	NA
SRR13004587	PRJNA675301	Omnivores	Omnivores	EEN_diet	NA	NA	NA	Y	Obesity	Obesity	United_States	North_America	human	Adult	Youth	NA
SRR13004597	PRJNA675301	Omnivores	Omnivores	EEN_diet	NA	NA	NA	Y	NA	NA	United_States	North_America	human	Adult	Youth	NA
SRR13004598	PRJNA675301	Omnivores	Omnivores	EEN_diet	NA	NA	NA	Y	NA	NA	United_States	North_America	human	Adult	Youth	NA
SRR13004599	PRJNA675301	Omnivores	Omnivores	EEN_diet	NA	NA	NA	Y	NA	NA	United_States	North_America	human	Adult	Youth	NA
SRR13004600	PRJNA675301	Omnivores	Omnivores	EEN_diet	NA	NA	NA	Y	NA	NA	United_States	North_America	human	Adult	Youth	NA
SRR13004602	PRJNA675301	Omnivores	Omnivores	EEN_diet	NA	NA	NA	Y	NA	NA	United_States	North_America	human	Adult	Youth	NA
SRR13004603	PRJNA675301	Omnivores	Omnivores	EEN_diet	NA	NA	NA	Y	NA	NA	United_States	North_America	human	Adult	Youth	NA
SRR13004604	PRJNA675301	Omnivores	Omnivores	EEN_diet	NA	NA	NA	Y	NA	NA	United_States	North_America	human	Adult	Youth	NA
SRR13004605	PRJNA675301	Omnivores	Omnivores	EEN_diet	NA	NA	NA	Y	NA	NA	United_States	North_America	human	Adult	Youth	NA
SRR13004606	PRJNA675301	Omnivores	Omnivores	EEN_diet	NA	NA	NA	N	NA	NA	United_States	North_America	human	Adult	Youth	NA
SRR13004607	PRJNA675301	Omnivores	Omnivores	EEN_diet	NA	NA	NA	N	NA	NA	United_States	North_America	human	Adult	Youth	NA
SRR13004608	PRJNA675301	Omnivores	Omnivores	EEN_diet	NA	NA	NA	N	NA	NA	United_States	North_America	human	Adult	Youth	NA
SRR13004609	PRJNA675301	Omnivores	Omnivores	EEN_diet	NA	NA	NA	N	NA	NA	United_States	North_America	human	Adult	Youth	NA
SRR13004610	PRJNA675301	Omnivores	Omnivores	EEN_diet	NA	NA	NA	N	NA	NA	United_States	North_America	human	Adult	Youth	NA
SRR13004611	PRJNA675301	Omnivores	Omnivores	EEN_diet	NA	NA	NA	N	Obesity	Obesity	United_States	North_America	human	Adult	Youth	NA
SRR13004612	PRJNA675301	Omnivores	Omnivores	EEN_diet	NA	NA	NA	Y	Obesity	Obesity	United_States	North_America	human	Adult	Youth	NA
SRR13004613	PRJNA675301	Omnivores	Omnivores	EEN_diet	NA	NA	NA	N	Obesity	Obesity	United_States	North_America	human	Adult	Youth	NA
SRR13004614	PRJNA675301	Omnivores	Omnivores	EEN_diet	NA	NA	NA	N	Obesity	Obesity	United_States	North_America	human	Adult	Youth	NA
SRR13004615	PRJNA675301	Omnivores	Omnivores	EEN_diet	NA	NA	NA	N	Obesity	Obesity	United_States	North_America	human	Adult	Youth	NA
SRR13004617	PRJNA675301	Omnivores	Omnivores	EEN_diet	NA	NA	NA	N	Obesity	Obesity	United_States	North_America	human	Adult	Youth	NA
SRR13004618	PRJNA675301	Omnivores	Omnivores	EEN_diet	NA	NA	NA	N	Obesity	Obesity	United_States	North_America	human	Adult	Youth	NA
SRR13004619	PRJNA675301	Omnivores	Omnivores	EEN_diet	NA	NA	NA	N	Obesity	Obesity	United_States	North_America	human	Adult	Youth	NA
SRR13004620	PRJNA675301	Omnivores	Omnivores	EEN_diet	NA	NA	NA	Y	NA	NA	United_States	North_America	human	Adult	Youth	NA
SRR13004621	PRJNA675301	Omnivores	Omnivores	EEN_diet	NA	NA	NA	Y	NA	NA	United_States	North_America	human	Adult	Youth	NA
SRR13004622	PRJNA675301	Omnivores	Omnivores	EEN_diet	NA	NA	NA	Y	NA	NA	United_States	North_America	human	Adult	Youth	NA
SRR13004623	PRJNA675301	Omnivores	Omnivores	EEN_diet	NA	NA	NA	Y	NA	NA	United_States	North_America	human	Adult	Youth	NA
SRR13004624	PRJNA675301	Omnivores	Omnivores	EEN_diet	NA	NA	NA	Y	NA	NA	United_States	North_America	human	Adult	Youth	NA
SRR13004625	PRJNA675301	Omnivores	Omnivores	EEN_diet	NA	NA	NA	Y	NA	NA	United_States	North_America	human	Adult	Youth	NA
SRR13004626	PRJNA675301	Omnivores	Omnivores	EEN_diet	NA	NA	NA	Y	NA	NA	United_States	North_America	human	Adult	Youth	NA
SRR13004628	PRJNA675301	Omnivores	Omnivores	EEN_diet	NA	NA	NA	Y	NA	NA	United_States	North_America	human	Adult	Youth	NA
SRR13004629	PRJNA675301	Omnivores	Omnivores	EEN_diet	NA	NA	NA	Y	NA	NA	United_States	North_America	human	Adult	Youth	NA
SRR13004632	PRJNA675301	Omnivores	Omnivores	EEN_diet	NA	NA	NA	NA	NA	NA	United_States	North_America	human	Adult	Elderly_people	NA
SRR13004634	PRJNA675301	Omnivores	Omnivores	EEN_diet	NA	NA	NA	Y	NA	NA	United_States	North_America	human	Adult	Youth	NA
SRR13004635	PRJNA675301	Omnivores	Omnivores	EEN_diet	NA	NA	NA	NA	NA	NA	United_States	North_America	human	Adult	Elderly_people	NA
SRR13004636	PRJNA675301	Omnivores	Omnivores	EEN_diet	NA	NA	NA	NA	NA	NA	United_States	North_America	human	Adult	Elderly_people	NA
SRR13004639	PRJNA675301	Omnivores	Omnivores	EEN_diet	NA	NA	NA	NA	NA	NA	United_States	North_America	human	Adult	Elderly_people	NA
SRR13004645	PRJNA675301	Omnivores	Omnivores	EEN_diet	NA	NA	NA	N	NA	NA	United_States	North_America	human	Adult	Youth	NA
SRR13004647	PRJNA675301	Omnivores	Omnivores	EEN_diet	NA	NA	NA	NA	NA	NA	United_States	North_America	human	Adult	Elderly_people	NA
SRR13004650	PRJNA675301	Omnivores	Omnivores	EEN_diet	NA	NA	NA	NA	NA	NA	United_States	North_America	human	Adult	Elderly_people	NA
SRR13004654	PRJNA675301	Omnivores	Omnivores	EEN_diet	NA	NA	NA	Y	NA	NA	United_States	North_America	human	Adult	Youth	NA
SRR13004655	PRJNA675301	Omnivores	Omnivores	EEN_diet	NA	NA	NA	N	NA	NA	United_States	North_America	human	Adult	Youth	NA
SRR13004656	PRJNA675301	Omnivores	Omnivores	EEN_diet	NA	NA	NA	N	NA	NA	United_States	North_America	human	Adult	Youth	NA
SRR13004660	PRJNA675301	Omnivores	Omnivores	EEN_diet	NA	NA	NA	Y	NA	NA	United_States	North_America	human	Adult	Youth	NA
SRR13004661	PRJNA675301	Omnivores	Omnivores	EEN_diet	NA	NA	NA	Y	NA	NA	United_States	North_America	human	Adult	Youth	NA
SRR13004662	PRJNA675301	Omnivores	Omnivores	EEN_diet	NA	NA	NA	N	NA	NA	United_States	North_America	human	Adult	Youth	NA
SRR13004663	PRJNA675301	Omnivores	Omnivores	EEN_diet	NA	NA	NA	N	NA	NA	United_States	North_America	human	Adult	Elderly_people	NA
SRR13004667	PRJNA675301	Omnivores	Omnivores	EEN_diet	NA	NA	NA	N	NA	NA	United_States	North_America	human	Adult	Youth	NA
SRR13004678	PRJNA675301	Omnivores	Omnivores	EEN_diet	NA	NA	NA	N	NA	NA	United_States	North_America	human	Adult	Youth	NA
SRR13004706	PRJNA675301	Omnivores	Omnivores	EEN_diet	NA	NA	NA	Y	NA	NA	United_States	North_America	human	Adult	Youth	NA
SRR13004707	PRJNA675301	Omnivores	Omnivores	EEN_diet	NA	NA	NA	Y	NA	NA	United_States	North_America	human	Adult	Youth	NA
SRR13004708	PRJNA675301	Omnivores	Omnivores	EEN_diet	NA	NA	NA	Y	NA	NA	United_States	North_America	human	Adult	Youth	NA
SRR13004709	PRJNA675301	Omnivores	Omnivores	EEN_diet	NA	NA	NA	Y	NA	NA	United_States	North_America	human	Adult	Youth	NA
SRR13004710	PRJNA675301	Omnivores	Omnivores	EEN_diet	NA	NA	NA	Y	NA	NA	United_States	North_America	human	Adult	Youth	NA
SRR13004713	PRJNA675301	Omnivores	Omnivores	EEN_diet	NA	NA	NA	Y	NA	NA	United_States	North_America	human	Adult	Youth	NA
SRR13004714	PRJNA675301	Omnivores	Omnivores	EEN_diet	NA	NA	NA	Y	NA	NA	United_States	North_America	human	Adult	Youth	NA
SRR13004715	PRJNA675301	Omnivores	Omnivores	EEN_diet	NA	NA	NA	Y	NA	NA	United_States	North_America	human	Adult	Youth	NA
SRR13004716	PRJNA675301	Omnivores	Omnivores	EEN_diet	NA	NA	NA	Y	NA	NA	United_States	North_America	human	Adult	Youth	NA
SRR13004717	PRJNA675301	Omnivores	Omnivores	EEN_diet	NA	NA	NA	N	NA	NA	United_States	North_America	human	Adult	Youth	NA
SRR13004718	PRJNA675301	Omnivores	Omnivores	EEN_diet	NA	NA	NA	N	NA	NA	United_States	North_America	human	Adult	Youth	NA
SRR13004719	PRJNA675301	Omnivores	Omnivores	EEN_diet	NA	NA	NA	N	NA	NA	United_States	North_America	human	Adult	Youth	NA
SRR13004720	PRJNA675301	Omnivores	Omnivores	EEN_diet	NA	NA	NA	N	NA	NA	United_States	North_America	human	Adult	Youth	NA
SRR13004721	PRJNA675301	Omnivores	Omnivores	EEN_diet	NA	NA	NA	N	NA	NA	United_States	North_America	human	Adult	Youth	NA
SRR13004737	PRJNA675301	Omnivores	Omnivores	EEN_diet	NA	NA	NA	Y	NA	NA	United_States	North_America	human	Adult	Youth	NA
SRR13004738	PRJNA675301	Omnivores	Omnivores	EEN_diet	NA	NA	NA	Y	NA	NA	United_States	North_America	human	Adult	Youth	NA
SRR13004739	PRJNA675301	Omnivores	Omnivores	EEN_diet	NA	NA	NA	Y	NA	NA	United_States	North_America	human	Adult	Youth	NA
SRR13004740	PRJNA675301	Omnivores	Omnivores	EEN_diet	NA	NA	NA	Y	NA	NA	United_States	North_America	human	Adult	Youth	NA
SRR13004741	PRJNA675301	Omnivores	Omnivores	EEN_diet	NA	NA	NA	Y	NA	NA	United_States	North_America	human	Adult	Youth	NA
SRR13004742	PRJNA675301	Omnivores	Omnivores	EEN_diet	NA	NA	NA	Y	NA	NA	United_States	North_America	human	Adult	Youth	NA
SRR13004743	PRJNA675301	Omnivores	Omnivores	EEN_diet	NA	NA	NA	Y	NA	NA	United_States	North_America	human	Adult	Youth	NA
SRR13004744	PRJNA675301	Omnivores	Omnivores	EEN_diet	NA	NA	NA	Y	NA	NA	United_States	North_America	human	Adult	Youth	NA
SRR13004746	PRJNA675301	Omnivores	Omnivores	EEN_diet	NA	NA	NA	N	NA	NA	United_States	North_America	human	Adult	Youth	NA
SRR13004747	PRJNA675301	Omnivores	Omnivores	EEN_diet	NA	NA	NA	N	NA	NA	United_States	North_America	human	Adult	Youth	NA
SRR13004748	PRJNA675301	Omnivores	Omnivores	EEN_diet	NA	NA	NA	N	NA	NA	United_States	North_America	human	Adult	Youth	NA
SRR13004749	PRJNA675301	Omnivores	Omnivores	EEN_diet	NA	NA	NA	N	NA	NA	United_States	North_America	human	Adult	Youth	NA
SRR13004750	PRJNA675301	Omnivores	Omnivores	EEN_diet	NA	NA	NA	N	NA	NA	United_States	North_America	human	Adult	Youth	NA
SRR13004751	PRJNA675301	Omnivores	Omnivores	EEN_diet	NA	NA	NA	Y	NA	NA	United_States	North_America	human	Adult	Elderly_people	NA
SRR13004752	PRJNA675301	Omnivores	Omnivores	EEN_diet	NA	NA	NA	Y	NA	NA	United_States	North_America	human	Adult	Elderly_people	NA
SRR13004753	PRJNA675301	Omnivores	Omnivores	EEN_diet	NA	NA	NA	Y	NA	NA	United_States	North_America	human	Adult	Elderly_people	NA
SRR13004754	PRJNA675301	Omnivores	Omnivores	EEN_diet	NA	NA	NA	Y	NA	NA	United_States	North_America	human	Adult	Elderly_people	NA
SRR13004755	PRJNA675301	Omnivores	Omnivores	EEN_diet	NA	NA	NA	Y	NA	NA	United_States	North_America	human	Adult	Elderly_people	NA
SRR13004757	PRJNA675301	Omnivores	Omnivores	EEN_diet	NA	NA	NA	Y	NA	NA	United_States	North_America	human	Adult	Elderly_people	NA
SRR13004758	PRJNA675301	Omnivores	Omnivores	EEN_diet	NA	NA	NA	Y	NA	NA	United_States	North_America	human	Adult	Elderly_people	NA
SRR13004759	PRJNA675301	Omnivores	Omnivores	EEN_diet	NA	NA	NA	Y	NA	NA	United_States	North_America	human	Adult	Elderly_people	NA
SRR13004760	PRJNA675301	Omnivores	Omnivores	EEN_diet	NA	NA	NA	Y	NA	NA	United_States	North_America	human	Adult	Elderly_people	NA
SRR13004761	PRJNA675301	Omnivores	Omnivores	EEN_diet	NA	NA	NA	N	NA	NA	United_States	North_America	human	Adult	Elderly_people	NA
SRR13004762	PRJNA675301	Omnivores	Omnivores	EEN_diet	NA	NA	NA	N	Obesity	Obesity	United_States	North_America	human	Adult	Elderly_people	NA
SRR13004796	PRJNA675301	Omnivores	Omnivores	EEN_diet	NA	NA	NA	Y	Obesity	Obesity	United_States	North_America	human	Adult	Middle_age	NA
SRR13004797	PRJNA675301	Omnivores	Omnivores	EEN_diet	NA	NA	NA	Y	Obesity	Obesity	United_States	North_America	human	Adult	Middle_age	NA
SRR13004798	PRJNA675301	Omnivores	Omnivores	EEN_diet	NA	NA	NA	Y	Obesity	Obesity	United_States	North_America	human	Adult	Middle_age	NA
SRR13004799	PRJNA675301	Omnivores	Omnivores	EEN_diet	NA	NA	NA	Y	Obesity	Obesity	United_States	North_America	human	Adult	Middle_age	NA
SRR13004801	PRJNA675301	Omnivores	Omnivores	EEN_diet	NA	NA	NA	Y	Obesity	Obesity	United_States	North_America	human	Adult	Middle_age	NA
SRR13004802	PRJNA675301	Omnivores	Omnivores	EEN_diet	NA	NA	NA	Y	Obesity	Obesity	United_States	North_America	human	Adult	Middle_age	NA
SRR13004803	PRJNA675301	Omnivores	Omnivores	EEN_diet	NA	NA	NA	Y	Obesity	Obesity	United_States	North_America	human	Adult	Middle_age	NA
SRR13004804	PRJNA675301	Omnivores	Omnivores	EEN_diet	NA	NA	NA	Y	Obesity	Obesity	United_States	North_America	human	Adult	Middle_age	NA
SRR13004805	PRJNA675301	Omnivores	Omnivores	EEN_diet	NA	NA	NA	Y	Obesity	Obesity	United_States	North_America	human	Adult	Middle_age	NA
SRR13004806	PRJNA675301	Omnivores	Omnivores	EEN_diet	NA	NA	NA	Y	Obesity	Obesity	United_States	North_America	human	Adult	Middle_age	NA
SRR13004807	PRJNA675301	Omnivores	Omnivores	EEN_diet	NA	NA	NA	N	Obesity	Obesity	United_States	North_America	human	Adult	Middle_age	NA
SRR13004808	PRJNA675301	Omnivores	Omnivores	EEN_diet	NA	NA	NA	N	Obesity	Obesity	United_States	North_America	human	Adult	Middle_age	NA
SRR13004809	PRJNA675301	Omnivores	Omnivores	EEN_diet	NA	NA	NA	N	Obesity	Obesity	United_States	North_America	human	Adult	Middle_age	NA
SRR13004810	PRJNA675301	Omnivores	Omnivores	EEN_diet	NA	NA	NA	N	Obesity	Obesity	United_States	North_America	human	Adult	Middle_age	NA
SRR13004812	PRJNA675301	Omnivores	Omnivores	EEN_diet	NA	NA	NA	N	Obesity	Obesity	United_States	North_America	human	Adult	Middle_age	NA
SRR13004813	PRJNA675301	Omnivores	Omnivores	EEN_diet	NA	NA	NA	N	Obesity	Obesity	United_States	North_America	human	Adult	Middle_age	NA
SRR13004843	PRJNA675301	Omnivores	Omnivores	EEN_diet	NA	NA	NA	Y	Obesity	Obesity	United_States	North_America	human	Adult	Middle_age	NA
SRR13004844	PRJNA675301	Omnivores	Omnivores	EEN_diet	NA	NA	NA	Y	Obesity	Obesity	United_States	North_America	human	Adult	Middle_age	NA
SRR13004846	PRJNA675301	Omnivores	Omnivores	EEN_diet	NA	NA	NA	Y	Obesity	Obesity	United_States	North_America	human	Adult	Middle_age	NA
SRR13004847	PRJNA675301	Omnivores	Omnivores	EEN_diet	NA	NA	NA	Y	Obesity	Obesity	United_States	North_America	human	Adult	Middle_age	NA
SRR13004848	PRJNA675301	Omnivores	Omnivores	EEN_diet	NA	NA	NA	Y	Obesity	Obesity	United_States	North_America	human	Adult	Middle_age	NA
SRR13004849	PRJNA675301	Omnivores	Omnivores	EEN_diet	NA	NA	NA	Y	Obesity	Obesity	United_States	North_America	human	Adult	Middle_age	NA
SRR13004850	PRJNA675301	Omnivores	Omnivores	EEN_diet	NA	NA	NA	N	Obesity	Obesity	United_States	North_America	human	Adult	Middle_age	NA
SRR13004851	PRJNA675301	Omnivores	Omnivores	EEN_diet	NA	NA	NA	N	Obesity	Obesity	United_States	North_America	human	Adult	Middle_age	NA
SRR13004852	PRJNA675301	Omnivores	Omnivores	EEN_diet	NA	NA	NA	N	Obesity	Obesity	United_States	North_America	human	Adult	Middle_age	NA
SRR13004853	PRJNA675301	Omnivores	Omnivores	EEN_diet	NA	NA	NA	N	Obesity	Obesity	United_States	North_America	human	Adult	Middle_age	NA
SRR13004854	PRJNA675301	Omnivores	Omnivores	EEN_diet	NA	NA	NA	N	Obesity	Obesity	United_States	North_America	human	Adult	Middle_age	NA
SRR13004936	PRJNA675301	Omnivores	Omnivores	EEN_diet	NA	NA	NA	Y	NA	NA	United_States	North_America	human	Adult	Youth	NA
SRR13004937	PRJNA675301	Omnivores	Omnivores	EEN_diet	NA	NA	NA	Y	NA	NA	United_States	North_America	human	Adult	Youth	NA
SRR13004938	PRJNA675301	Omnivores	Omnivores	EEN_diet	NA	NA	NA	Y	NA	NA	United_States	North_America	human	Adult	Youth	NA
SRR13004939	PRJNA675301	Omnivores	Omnivores	EEN_diet	NA	NA	NA	Y	NA	NA	United_States	North_America	human	Adult	Youth	NA
SRR13004940	PRJNA675301	Omnivores	Omnivores	EEN_diet	NA	NA	NA	Y	NA	NA	United_States	North_America	human	Adult	Youth	NA
SRR13004941	PRJNA675301	Omnivores	Omnivores	EEN_diet	NA	NA	NA	Y	NA	NA	United_States	North_America	human	Adult	Youth	NA
SRR13004942	PRJNA675301	Omnivores	Omnivores	EEN_diet	NA	NA	NA	Y	NA	NA	United_States	North_America	human	Adult	Youth	NA
SRR13004943	PRJNA675301	Omnivores	Omnivores	EEN_diet	NA	NA	NA	Y	NA	NA	United_States	North_America	human	Adult	Youth	NA
SRR13004944	PRJNA675301	Omnivores	Omnivores	EEN_diet	NA	NA	NA	Y	NA	NA	United_States	North_America	human	Adult	Youth	NA
SRR13004946	PRJNA675301	Omnivores	Omnivores	EEN_diet	NA	NA	NA	Y	NA	NA	United_States	North_America	human	Adult	Youth	NA
SRR13004947	PRJNA675301	Omnivores	Omnivores	EEN_diet	NA	NA	NA	N	NA	NA	United_States	North_America	human	Adult	Youth	NA
SRR13004948	PRJNA675301	Omnivores	Omnivores	EEN_diet	NA	NA	NA	N	NA	NA	United_States	North_America	human	Adult	Youth	NA
SRR13004949	PRJNA675301	Omnivores	Omnivores	EEN_diet	NA	NA	NA	N	NA	NA	United_States	North_America	human	Adult	Youth	NA
SRR13004950	PRJNA675301	Omnivores	Omnivores	EEN_diet	NA	NA	NA	N	NA	NA	United_States	North_America	human	Adult	Youth	NA
SRR13004951	PRJNA675301	Omnivores	Omnivores	EEN_diet	NA	NA	NA	N	NA	NA	United_States	North_America	human	Adult	Youth	NA
SRR13004952	PRJNA675301	Omnivores	Omnivores	EEN_diet	NA	NA	NA	N	NA	NA	United_States	North_America	human	Adult	Youth	NA
SRR15275212	PRJNA750084	Omnivores	Omnivores	Vegatarian	NA	NA	NA	NA	NA	NA	United_States	North_America	human	Adult	NA	NA
SRR15275213	PRJNA750084	Omnivores	Omnivores	Vegatarian	NA	NA	NA	NA	NA	NA	United_States	North_America	human	Adult	NA	NA
SRR4074265	PRJNA340216	Omnivores	Omnivores	Vegatarian	NA	NA	NA	NA	NA	NA	Italy	Europe	human	Adult	NA	NA
SRR4074269	PRJNA340216	Omnivores	Omnivores	Vegatarian	NA	NA	NA	NA	NA	NA	Italy	Europe	human	Adult	NA	NA
SRR4074278	PRJNA340216	Omnivores	Omnivores	Vegatarian	NA	NA	NA	NA	NA	NA	Italy	Europe	human	Adult	NA	NA
SRR4074296	PRJNA340216	Omnivores	Omnivores	Vegatarian	NA	NA	NA	NA	NA	NA	Italy	Europe	human	Adult	NA	NA
SRR4074314	PRJNA340216	Omnivores	Omnivores	Vegatarian	NA	NA	NA	NA	NA	NA	Italy	Europe	human	Adult	NA	NA
SRR4074323	PRJNA340216	Omnivores	Omnivores	Vegatarian	NA	NA	NA	NA	NA	NA	Italy	Europe	human	Adult	NA	NA
SRR4074332	PRJNA340216	Omnivores	Omnivores	Vegatarian	NA	NA	NA	NA	NA	NA	Italy	Europe	human	Adult	NA	NA
SRR4074354	PRJNA340216	Omnivores	Omnivores	Vegatarian	NA	NA	NA	NA	NA	NA	Italy	Europe	human	Adult	NA	NA
SRR5898918	PRJNA397112	Omnivores	Omnivores	Vegatarian	NA	NA	NA	NA	NA	NA	India	Asia	human	Adult	Youth	NA
SRR5898919	PRJNA397112	Omnivores	Omnivores	Vegatarian	NA	NA	NA	NA	NA	NA	India	Asia	human	Adult	Youth	NA
SRR5898927	PRJNA397112	Omnivores	Omnivores	Vegatarian	NA	NA	NA	NA	NA	NA	India	Asia	human	Adult	Youth	NA
SRR5898928	PRJNA397112	Omnivores	Omnivores	Vegatarian	NA	NA	NA	NA	NA	NA	India	Asia	human	Adult	Children	NA
SRR5898929	PRJNA397112	Omnivores	Omnivores	Vegatarian	NA	NA	NA	NA	NA	NA	India	Asia	human	Adult	Children	NA
SRR5898930	PRJNA397112	Omnivores	Omnivores	Vegatarian	NA	NA	NA	NA	NA	NA	India	Asia	human	Adult	Children	NA
SRR5898931	PRJNA397112	Omnivores	Omnivores	Vegatarian	NA	NA	NA	NA	NA	NA	India	Asia	human	Adult	Children	NA
SRR5898932	PRJNA397112	Omnivores	Omnivores	Vegatarian	NA	NA	NA	NA	NA	NA	India	Asia	human	Adult	Teenagers	NA
SRR5898933	PRJNA397112	Omnivores	Omnivores	Vegatarian	NA	NA	NA	NA	NA	NA	India	Asia	human	Adult	Children	NA
SRR5898934	PRJNA397112	Omnivores	Omnivores	Vegatarian	NA	NA	NA	NA	NA	NA	India	Asia	human	Adult	Children	NA
SRR5898935	PRJNA397112	Omnivores	Omnivores	Vegatarian	NA	NA	NA	NA	NA	NA	India	Asia	human	Adult	Children	NA
SRR5898936	PRJNA397112	Omnivores	Omnivores	Vegatarian	NA	NA	NA	NA	NA	NA	India	Asia	human	Adult	Children	NA
SRR5898937	PRJNA397112	Omnivores	Omnivores	Vegatarian	NA	NA	NA	NA	NA	NA	India	Asia	human	Adult	Children	NA
SRR5898938	PRJNA397112	Omnivores	Omnivores	Vegatarian	NA	NA	NA	NA	NA	NA	India	Asia	human	Adult	Children	NA
SRR5898939	PRJNA397112	Omnivores	Omnivores	Vegatarian	NA	NA	NA	NA	NA	NA	India	Asia	human	Adult	Children	NA
SRR5898940	PRJNA397112	Omnivores	Omnivores	Vegatarian	NA	NA	NA	NA	NA	NA	India	Asia	human	Adult	Children	NA
SRR5898941	PRJNA397112	Omnivores	Omnivores	Vegatarian	NA	NA	NA	NA	NA	NA	India	Asia	human	Adult	Children	NA
SRR5898942	PRJNA397112	Omnivores	Omnivores	Vegatarian	NA	NA	NA	NA	NA	NA	India	Asia	human	Adult	Children	NA
SRR5898943	PRJNA397112	Omnivores	Omnivores	Vegatarian	NA	NA	NA	NA	NA	NA	India	Asia	human	Adult	Children	NA
SRR5898944	PRJNA397112	Omnivores	Omnivores	Vegatarian	NA	NA	NA	NA	NA	NA	India	Asia	human	Adult	Children	NA
SRR5898945	PRJNA397112	Omnivores	Omnivores	Vegatarian	NA	NA	NA	NA	NA	NA	India	Asia	human	Adult	Children	NA
SRR5898946	PRJNA397112	Omnivores	Omnivores	Vegatarian	NA	NA	NA	NA	NA	NA	India	Asia	human	Adult	Youth	NA
SRR5898947	PRJNA397112	Omnivores	Omnivores	Vegatarian	NA	NA	NA	NA	NA	NA	India	Asia	human	Adult	Youth	NA
SRR5898948	PRJNA397112	Omnivores	Omnivores	Vegatarian	NA	NA	NA	NA	NA	NA	India	Asia	human	Adult	Middle_age	NA
SRR5898949	PRJNA397112	Omnivores	Omnivores	Vegatarian	NA	NA	NA	NA	NA	NA	India	Asia	human	Adult	Youth	NA
SRR5898950	PRJNA397112	Omnivores	Omnivores	Vegatarian	NA	NA	NA	NA	NA	NA	India	Asia	human	Adult	Middle_age	NA
SRR5898951	PRJNA397112	Omnivores	Omnivores	Vegatarian	NA	NA	NA	NA	NA	NA	India	Asia	human	Adult	Middle_age	NA
SRR5898952	PRJNA397112	Omnivores	Omnivores	Vegatarian	NA	NA	NA	NA	NA	NA	India	Asia	human	Adult	Youth	NA
SRR5898953	PRJNA397112	Omnivores	Omnivores	Vegatarian	NA	NA	NA	NA	NA	NA	India	Asia	human	Adult	Youth	NA
SRR5898954	PRJNA397112	Omnivores	Omnivores	Vegatarian	NA	NA	NA	NA	NA	NA	India	Asia	human	Adult	Middle_age	NA
SRR5898955	PRJNA397112	Omnivores	Omnivores	Vegatarian	NA	NA	NA	NA	NA	NA	India	Asia	human	Adult	Youth	NA
SRR5898957	PRJNA397112	Omnivores	Omnivores	Vegatarian	NA	NA	NA	NA	NA	NA	India	Asia	human	Adult	Youth	NA
SRR5898958	PRJNA397112	Omnivores	Omnivores	Vegatarian	NA	NA	NA	NA	NA	NA	India	Asia	human	Adult	Middle_age	NA
SRR5898959	PRJNA397112	Omnivores	Omnivores	Vegatarian	NA	NA	NA	NA	NA	NA	India	Asia	human	Adult	Middle_age	NA
SRR5898960	PRJNA397112	Omnivores	Omnivores	Vegatarian	NA	NA	NA	NA	NA	NA	India	Asia	human	Adult	Middle_age	NA
SRR5898962	PRJNA397112	Omnivores	Omnivores	Vegatarian	NA	NA	NA	NA	NA	NA	India	Asia	human	Adult	Middle_age	NA
SRR5898963	PRJNA397112	Omnivores	Omnivores	Vegatarian	NA	NA	NA	NA	NA	NA	India	Asia	human	Adult	Middle_age	NA
SRR5898964	PRJNA397112	Omnivores	Omnivores	Vegatarian	NA	NA	NA	NA	NA	NA	India	Asia	human	Adult	Middle_age	NA
SRR5898965	PRJNA397112	Omnivores	Omnivores	Vegatarian	NA	NA	NA	NA	NA	NA	India	Asia	human	Adult	Middle_age	NA
SRR5898966	PRJNA397112	Omnivores	Omnivores	Vegatarian	NA	NA	NA	NA	NA	NA	India	Asia	human	Adult	Elderly_people	NA
SRR5898967	PRJNA397112	Omnivores	Omnivores	Vegatarian	NA	NA	NA	NA	NA	NA	India	Asia	human	Adult	Middle_age	NA
SRR5898968	PRJNA397112	Omnivores	Omnivores	Vegatarian	NA	NA	NA	NA	NA	NA	India	Asia	human	Adult	Youth	NA
SRR5898971	PRJNA397112	Omnivores	Omnivores	Vegatarian	NA	NA	NA	NA	NA	NA	India	Asia	human	Adult	Youth	NA
SRR5898974	PRJNA397112	Omnivores	Omnivores	Vegatarian	NA	NA	NA	NA	NA	NA	India	Asia	human	Adult	Youth	NA
SRR5898978	PRJNA397112	Omnivores	Omnivores	Vegatarian	NA	NA	NA	NA	NA	NA	India	Asia	human	Adult	Elderly_people	NA
SRR5898979	PRJNA397112	Omnivores	Omnivores	Vegatarian	NA	NA	NA	NA	NA	NA	India	Asia	human	Adult	Middle_age	NA
SRR5898980	PRJNA397112	Omnivores	Omnivores	Vegatarian	NA	NA	NA	NA	NA	NA	India	Asia	human	Adult	Middle_age	NA
SRR5898981	PRJNA397112	Omnivores	Omnivores	Vegatarian	NA	NA	NA	NA	NA	NA	India	Asia	human	Adult	Elderly_people	NA
SRR5898982	PRJNA397112	Omnivores	Omnivores	Vegatarian	NA	NA	NA	NA	NA	NA	India	Asia	human	Adult	Middle_age	NA
SRR5898983	PRJNA397112	Omnivores	Omnivores	Vegatarian	NA	NA	NA	NA	NA	NA	India	Asia	human	Adult	Middle_age	NA
SRR5898984	PRJNA397112	Omnivores	Omnivores	Vegatarian	NA	NA	NA	NA	NA	NA	India	Asia	human	Adult	Elderly_people	NA
SRR5898985	PRJNA397112	Omnivores	Omnivores	Vegatarian	NA	NA	NA	NA	NA	NA	India	Asia	human	Adult	Middle_age	NA
SRR5898986	PRJNA397112	Omnivores	Omnivores	Vegatarian	NA	NA	NA	NA	NA	NA	India	Asia	human	Adult	Middle_age	NA
SRR5898987	PRJNA397112	Omnivores	Omnivores	Vegatarian	NA	NA	NA	NA	NA	NA	India	Asia	human	Adult	Elderly_people	NA
SRR5898988	PRJNA397112	Omnivores	Omnivores	Vegatarian	NA	NA	NA	NA	NA	NA	India	Asia	human	Adult	Youth	NA
SRR5898989	PRJNA397112	Omnivores	Omnivores	Vegatarian	NA	NA	NA	NA	NA	NA	India	Asia	human	Adult	Youth	NA
SRR5898990	PRJNA397112	Omnivores	Omnivores	Vegatarian	NA	NA	NA	NA	NA	NA	India	Asia	human	Adult	Youth	NA
SRR5898991	PRJNA397112	Omnivores	Omnivores	Vegatarian	NA	NA	NA	NA	NA	NA	India	Asia	human	Adult	Youth	NA
SRR5898992	PRJNA397112	Omnivores	Omnivores	Vegatarian	NA	NA	NA	NA	NA	NA	India	Asia	human	Adult	Youth	NA
SRR5898993	PRJNA397112	Omnivores	Omnivores	Vegatarian	NA	NA	NA	NA	NA	NA	India	Asia	human	Adult	Youth	NA
SRR5898994	PRJNA397112	Omnivores	Omnivores	Vegatarian	NA	NA	NA	NA	NA	NA	India	Asia	human	Adult	Youth	NA
SRR5898995	PRJNA397112	Omnivores	Omnivores	Vegatarian	NA	NA	NA	NA	NA	NA	India	Asia	human	Adult	Teenagers	NA
SRR5898996	PRJNA397112	Omnivores	Omnivores	Vegatarian	NA	NA	NA	NA	NA	NA	India	Asia	human	Adult	Youth	NA
SRR5898997	PRJNA397112	Omnivores	Omnivores	Vegatarian	NA	NA	NA	NA	NA	NA	India	Asia	human	Adult	Youth	NA
SRR5899004	PRJNA397112	Omnivores	Omnivores	Vegatarian	NA	NA	NA	NA	NA	NA	India	Asia	human	Adult	Youth	NA
SRR5899008	PRJNA397112	Omnivores	Omnivores	Vegatarian	NA	NA	NA	NA	NA	NA	India	Asia	human	Adult	Middle_age	NA
SRR5899009	PRJNA397112	Omnivores	Omnivores	Vegatarian	NA	NA	NA	NA	NA	NA	India	Asia	human	Adult	Middle_age	NA
SRR5899010	PRJNA397112	Omnivores	Omnivores	Vegatarian	NA	NA	NA	NA	NA	NA	India	Asia	human	Adult	Youth	NA
SRR5899011	PRJNA397112	Omnivores	Omnivores	Vegatarian	NA	NA	NA	NA	NA	NA	India	Asia	human	Adult	Youth	NA
SRR5899012	PRJNA397112	Omnivores	Omnivores	Vegatarian	NA	NA	NA	NA	NA	NA	India	Asia	human	Adult	Youth	NA
SRR5899013	PRJNA397112	Omnivores	Omnivores	Vegatarian	NA	NA	NA	NA	NA	NA	India	Asia	human	Adult	Youth	NA
SRR5899014	PRJNA397112	Omnivores	Omnivores	Vegatarian	NA	NA	NA	NA	NA	NA	India	Asia	human	Adult	Middle_age	NA
SRR5899015	PRJNA397112	Omnivores	Omnivores	Vegatarian	NA	NA	NA	NA	NA	NA	India	Asia	human	Adult	Middle_age	NA
SRR5899016	PRJNA397112	Omnivores	Omnivores	Vegatarian	NA	NA	NA	NA	NA	NA	India	Asia	human	Adult	Youth	NA
SRR5899017	PRJNA397112	Omnivores	Omnivores	Vegatarian	NA	NA	NA	NA	NA	NA	India	Asia	human	Adult	Middle_age	NA
SRR6367587	PRJNA421881	Omnivores	Omnivores	Vegatarian	NA	NA	NA	NA	NA	NA	Italy	Europe	human	Adult	NA	NA
SRR6367588	PRJNA421881	Omnivores	Omnivores	Vegatarian	NA	NA	NA	NA	NA	NA	Italy	Europe	human	Adult	NA	NA
SRR6367592	PRJNA421881	Omnivores	Omnivores	Vegatarian	NA	NA	NA	NA	NA	NA	Italy	Europe	human	Adult	NA	NA
SRR6367597	PRJNA421881	Omnivores	Omnivores	Vegatarian	NA	NA	NA	NA	NA	NA	Italy	Europe	human	Adult	NA	NA
SRR8146935	PRJNA421881	Omnivores	Omnivores	Vegatarian	NA	NA	NA	NA	NA	NA	Italy	Europe	human	Adult	NA	NA
SRR8146936	PRJNA421881	Omnivores	Omnivores	Vegatarian	NA	NA	NA	NA	NA	NA	Italy	Europe	human	Adult	NA	NA
SRR8146938	PRJNA421881	Omnivores	Omnivores	Vegatarian	NA	NA	NA	NA	NA	NA	Italy	Europe	human	Adult	NA	NA
SRR8146956	PRJNA421881	Omnivores	Omnivores	Vegatarian	NA	NA	NA	NA	NA	NA	Italy	Europe	human	Adult	NA	NA
SRR8146957	PRJNA421881	Omnivores	Omnivores	Vegatarian	NA	NA	NA	NA	NA	NA	Italy	Europe	human	Adult	NA	NA
SRR8146969	PRJNA421881	Omnivores	Omnivores	Vegatarian	NA	NA	NA	NA	NA	NA	Italy	Europe	human	Adult	NA	NA
SRR8146970	PRJNA421881	Omnivores	Omnivores	Vegatarian	NA	NA	NA	NA	NA	NA	Italy	Europe	human	Adult	NA	NA
SRR8146971	PRJNA421881	Omnivores	Omnivores	Vegatarian	NA	NA	NA	NA	NA	NA	Italy	Europe	human	Adult	NA	NA
SRR8146972	PRJNA421881	Omnivores	Omnivores	Vegatarian	NA	NA	NA	NA	NA	NA	Italy	Europe	human	Adult	NA	NA
SRR8146975	PRJNA421881	Omnivores	Omnivores	Vegatarian	NA	NA	NA	NA	NA	NA	Italy	Europe	human	Adult	NA	NA
SRR8146976	PRJNA421881	Omnivores	Omnivores	Vegatarian	NA	NA	NA	NA	NA	NA	Italy	Europe	human	Adult	NA	NA
SRR8146987	PRJNA421881	Omnivores	Omnivores	Vegatarian	NA	NA	NA	NA	NA	NA	Italy	Europe	human	Adult	NA	NA
SRR8146988	PRJNA421881	Omnivores	Omnivores	Vegatarian	NA	NA	NA	NA	NA	NA	Italy	Europe	human	Adult	NA	NA
ERR6170202	PRJEB45944	Omnivores	Omnivores	Vegatarian	NA	NA	NA	N	NA	NA	Netherlands	Europe	human	Adult	NA	NA
ERR6170271	PRJEB45944	Omnivores	Omnivores	Vegatarian	NA	NA	NA	N	NA	NA	Netherlands	Europe	human	Adult	NA	NA
SRR13008411	PRJNA675102	MRE	MRE	MRE	Resistant_starch	Polysaccharide	Polysaccharide	NA	NA	NA	United_States	North_America	human	Adult	NA	NA
SRR13008412	PRJNA675102	MRE	MRE	MRE	Resistant_starch	Polysaccharide	Polysaccharide	NA	NA	NA	United_States	North_America	human	Adult	NA	NA
SRR13008414	PRJNA675102	MRE	MRE	MRE	Resistant_starch	Polysaccharide	Polysaccharide	NA	NA	NA	United_States	North_America	human	Adult	NA	NA
SRR13008415	PRJNA675102	MRE	MRE	MRE	Resistant_starch	Polysaccharide	Polysaccharide	NA	NA	NA	United_States	North_America	human	Adult	NA	NA
SRR13008416	PRJNA675102	MRE	MRE	MRE	Resistant_starch	Polysaccharide	Polysaccharide	NA	NA	NA	United_States	North_America	human	Adult	NA	NA
SRR13008417	PRJNA675102	MRE	MRE	MRE	Resistant_starch	Polysaccharide	Polysaccharide	NA	NA	NA	United_States	North_America	human	Adult	NA	NA
SRR13008418	PRJNA675102	MRE	MRE	MRE	Resistant_starch	Polysaccharide	Polysaccharide	NA	NA	NA	United_States	North_America	human	Adult	NA	NA
SRR13008419	PRJNA675102	MRE	MRE	MRE	Resistant_starch	Polysaccharide	Polysaccharide	NA	NA	NA	United_States	North_America	human	Adult	NA	NA
SRR13008420	PRJNA675102	MRE	MRE	MRE	Resistant_starch	Polysaccharide	Polysaccharide	NA	NA	NA	United_States	North_America	human	Adult	NA	NA
SRR13008421	PRJNA675102	MRE	MRE	MRE	Resistant_starch	Polysaccharide	Polysaccharide	NA	NA	NA	United_States	North_America	human	Adult	NA	NA
SRR13008422	PRJNA675102	MRE	MRE	MRE	Resistant_starch	Polysaccharide	Polysaccharide	NA	NA	NA	United_States	North_America	human	Adult	NA	NA
SRR13008423	PRJNA675102	MRE	MRE	MRE	Resistant_starch	Polysaccharide	Polysaccharide	NA	NA	NA	United_States	North_America	human	Adult	NA	NA
SRR13008425	PRJNA675102	MRE	MRE	MRE	Resistant_starch	Polysaccharide	Polysaccharide	NA	NA	NA	United_States	North_America	human	Adult	NA	NA
SRR13008426	PRJNA675102	MRE	MRE	MRE	Resistant_starch	Polysaccharide	Polysaccharide	NA	NA	NA	United_States	North_America	human	Adult	NA	NA
SRR13008427	PRJNA675102	MRE	MRE	MRE	Resistant_starch	Polysaccharide	Polysaccharide	NA	NA	NA	United_States	North_America	human	Adult	NA	NA
ERR3857012	PRJEB33500	Mediterranean_diet	High_fiber_diet	Fiber	NA	NA	NA	NA	Obesity	Obesity	Italy	Europe	human	Adult	Middle_age	male
ERR3857013	PRJEB33500	Mediterranean_diet	High_fiber_diet	Fiber	NA	NA	NA	NA	Obesity	Obesity	Italy	Europe	human	Adult	Middle_age	male
ERR3857014	PRJEB33500	Mediterranean_diet	High_fiber_diet	Fiber	NA	NA	NA	NA	Obesity	Obesity	Italy	Europe	human	Adult	Middle_age	male
ERR3857015	PRJEB33500	Mediterranean_diet	High_fiber_diet	Fiber	NA	NA	NA	NA	Obesity	Obesity	Italy	Europe	human	Adult	Middle_age	male
ERR3857016	PRJEB33500	Mediterranean_diet	High_fiber_diet	Fiber	NA	NA	NA	NA	Obesity	Obesity	Italy	Europe	human	Adult	Middle_age	male
ERR3857017	PRJEB33500	Mediterranean_diet	High_fiber_diet	Fiber	NA	NA	NA	NA	Obesity	Obesity	Italy	Europe	human	Adult	Middle_age	male
ERR3857018	PRJEB33500	Mediterranean_diet	High_fiber_diet	Fiber	NA	NA	NA	NA	Obesity	Obesity	Italy	Europe	human	Adult	Middle_age	male
ERR3857019	PRJEB33500	Mediterranean_diet	High_fiber_diet	Fiber	NA	NA	NA	NA	Obesity	Obesity	Italy	Europe	human	Adult	Middle_age	male
ERR3857020	PRJEB33500	Mediterranean_diet	High_fiber_diet	Fiber	NA	NA	NA	NA	Obesity	Obesity	Italy	Europe	human	Adult	Middle_age	male
ERR3857021	PRJEB33500	Mediterranean_diet	High_fiber_diet	Fiber	NA	NA	NA	NA	Obesity	Obesity	Italy	Europe	human	Adult	Middle_age	male
ERR3857027	PRJEB33500	Mediterranean_diet	High_fiber_diet	Fiber	NA	NA	NA	NA	Obesity	Obesity	Italy	Europe	human	Adult	Youth	male
ERR3857028	PRJEB33500	Mediterranean_diet	High_fiber_diet	Fiber	NA	NA	NA	NA	Obesity	Obesity	Italy	Europe	human	Adult	Youth	male
ERR3857029	PRJEB33500	Mediterranean_diet	High_fiber_diet	Fiber	NA	NA	NA	NA	Obesity	Obesity	Italy	Europe	human	Adult	Youth	male
ERR3857030	PRJEB33500	Mediterranean_diet	High_fiber_diet	Fiber	NA	NA	NA	NA	Obesity	Obesity	Italy	Europe	human	Adult	Youth	male
ERR3857031	PRJEB33500	Mediterranean_diet	High_fiber_diet	Fiber	NA	NA	NA	NA	Obesity	Obesity	Italy	Europe	human	Adult	Youth	male
ERR3857032	PRJEB33500	Mediterranean_diet	High_fiber_diet	Fiber	NA	NA	NA	NA	Obesity	Obesity	Italy	Europe	human	Adult	Middle_age	male
ERR3857033	PRJEB33500	Mediterranean_diet	High_fiber_diet	Fiber	NA	NA	NA	NA	Obesity	Obesity	Italy	Europe	human	Adult	Middle_age	male
ERR3857034	PRJEB33500	Mediterranean_diet	High_fiber_diet	Fiber	NA	NA	NA	NA	Obesity	Obesity	Italy	Europe	human	Adult	Middle_age	male
ERR3857035	PRJEB33500	Mediterranean_diet	High_fiber_diet	Fiber	NA	NA	NA	NA	Obesity	Obesity	Italy	Europe	human	Adult	Middle_age	male
ERR3857036	PRJEB33500	Mediterranean_diet	High_fiber_diet	Fiber	NA	NA	NA	NA	Obesity	Obesity	Italy	Europe	human	Adult	Middle_age	male
ERR3857057	PRJEB33500	Mediterranean_diet	High_fiber_diet	Fiber	NA	NA	NA	NA	Obesity	Obesity	Italy	Europe	human	Adult	Middle_age	male
ERR3857058	PRJEB33500	Mediterranean_diet	High_fiber_diet	Fiber	NA	NA	NA	NA	Obesity	Obesity	Italy	Europe	human	Adult	Middle_age	male
ERR3857059	PRJEB33500	Mediterranean_diet	High_fiber_diet	Fiber	NA	NA	NA	NA	Obesity	Obesity	Italy	Europe	human	Adult	Middle_age	male
ERR3857060	PRJEB33500	Mediterranean_diet	High_fiber_diet	Fiber	NA	NA	NA	NA	Obesity	Obesity	Italy	Europe	human	Adult	Middle_age	male
ERR3857061	PRJEB33500	Mediterranean_diet	High_fiber_diet	Fiber	NA	NA	NA	NA	Obesity	Obesity	Italy	Europe	human	Adult	Middle_age	male
ERR3857067	PRJEB33500	Mediterranean_diet	High_fiber_diet	Fiber	NA	NA	NA	NA	Obesity	Obesity	Italy	Europe	human	Adult	Youth	male
ERR3857068	PRJEB33500	Mediterranean_diet	High_fiber_diet	Fiber	NA	NA	NA	NA	Obesity	Obesity	Italy	Europe	human	Adult	Youth	male
ERR3857069	PRJEB33500	Mediterranean_diet	High_fiber_diet	Fiber	NA	NA	NA	NA	Obesity	Obesity	Italy	Europe	human	Adult	Youth	male
ERR3857070	PRJEB33500	Mediterranean_diet	High_fiber_diet	Fiber	NA	NA	NA	NA	Obesity	Obesity	Italy	Europe	human	Adult	Youth	male
ERR3857071	PRJEB33500	Mediterranean_diet	High_fiber_diet	Fiber	NA	NA	NA	NA	Obesity	Obesity	Italy	Europe	human	Adult	Youth	male
ERR3857086	PRJEB33500	Mediterranean_diet	High_fiber_diet	Fiber	NA	NA	NA	NA	Obesity	Obesity	Italy	Europe	human	Adult	Middle_age	male
ERR3857087	PRJEB33500	Mediterranean_diet	High_fiber_diet	Fiber	NA	NA	NA	NA	Obesity	Obesity	Italy	Europe	human	Adult	Middle_age	male
ERR3857088	PRJEB33500	Mediterranean_diet	High_fiber_diet	Fiber	NA	NA	NA	NA	Obesity	Obesity	Italy	Europe	human	Adult	Middle_age	male
ERR3857089	PRJEB33500	Mediterranean_diet	High_fiber_diet	Fiber	NA	NA	NA	NA	Obesity	Obesity	Italy	Europe	human	Adult	Middle_age	male
ERR3857090	PRJEB33500	Mediterranean_diet	High_fiber_diet	Fiber	NA	NA	NA	NA	Obesity	Obesity	Italy	Europe	human	Adult	Middle_age	male
ERR3857091	PRJEB33500	Mediterranean_diet	High_fiber_diet	Fiber	NA	NA	NA	NA	Obesity	Obesity	Italy	Europe	human	Adult	Middle_age	male
ERR3857092	PRJEB33500	Mediterranean_diet	High_fiber_diet	Fiber	NA	NA	NA	NA	Obesity	Obesity	Italy	Europe	human	Adult	Middle_age	male
ERR3857093	PRJEB33500	Mediterranean_diet	High_fiber_diet	Fiber	NA	NA	NA	NA	Obesity	Obesity	Italy	Europe	human	Adult	Middle_age	male
ERR3857094	PRJEB33500	Mediterranean_diet	High_fiber_diet	Fiber	NA	NA	NA	NA	Obesity	Obesity	Italy	Europe	human	Adult	Middle_age	male
ERR3857095	PRJEB33500	Mediterranean_diet	High_fiber_diet	Fiber	NA	NA	NA	NA	Obesity	Obesity	Italy	Europe	human	Adult	Middle_age	male
ERR3857096	PRJEB33500	Mediterranean_diet	High_fiber_diet	Fiber	NA	NA	NA	NA	Obesity	Obesity	Italy	Europe	human	Adult	Middle_age	male
ERR3857097	PRJEB33500	Mediterranean_diet	High_fiber_diet	Fiber	NA	NA	NA	NA	Obesity	Obesity	Italy	Europe	human	Adult	Middle_age	male
ERR3857098	PRJEB33500	Mediterranean_diet	High_fiber_diet	Fiber	NA	NA	NA	NA	Obesity	Obesity	Italy	Europe	human	Adult	Middle_age	male
ERR3857099	PRJEB33500	Mediterranean_diet	High_fiber_diet	Fiber	NA	NA	NA	NA	Obesity	Obesity	Italy	Europe	human	Adult	Middle_age	male
ERR3857109	PRJEB33500	Mediterranean_diet	High_fiber_diet	Fiber	NA	NA	NA	NA	Obesity	Obesity	Italy	Europe	human	Adult	Middle_age	male
ERR3857110	PRJEB33500	Mediterranean_diet	High_fiber_diet	Fiber	NA	NA	NA	NA	Obesity	Obesity	Italy	Europe	human	Adult	Middle_age	male
ERR3857111	PRJEB33500	Mediterranean_diet	High_fiber_diet	Fiber	NA	NA	NA	NA	Obesity	Obesity	Italy	Europe	human	Adult	Middle_age	male
ERR3857112	PRJEB33500	Mediterranean_diet	High_fiber_diet	Fiber	NA	NA	NA	NA	Obesity	Obesity	Italy	Europe	human	Adult	Middle_age	male
ERR3857113	PRJEB33500	Mediterranean_diet	High_fiber_diet	Fiber	NA	NA	NA	NA	Obesity	Obesity	Italy	Europe	human	Adult	Middle_age	male
ERR3857155	PRJEB33500	Mediterranean_diet	High_fiber_diet	Fiber	NA	NA	NA	NA	Obesity	Obesity	Italy	Europe	human	Adult	Middle_age	female
ERR3857156	PRJEB33500	Mediterranean_diet	High_fiber_diet	Fiber	NA	NA	NA	NA	Obesity	Obesity	Italy	Europe	human	Adult	Middle_age	female
ERR3857157	PRJEB33500	Mediterranean_diet	High_fiber_diet	Fiber	NA	NA	NA	NA	Obesity	Obesity	Italy	Europe	human	Adult	Middle_age	female
ERR3857158	PRJEB33500	Mediterranean_diet	High_fiber_diet	Fiber	NA	NA	NA	NA	Obesity	Obesity	Italy	Europe	human	Adult	Middle_age	female
ERR3857159	PRJEB33500	Mediterranean_diet	High_fiber_diet	Fiber	NA	NA	NA	NA	Obesity	Obesity	Italy	Europe	human	Adult	Middle_age	female
ERR3857160	PRJEB33500	Mediterranean_diet	High_fiber_diet	Fiber	NA	NA	NA	NA	Obesity	Obesity	Italy	Europe	human	Adult	Middle_age	female
ERR3857161	PRJEB33500	Mediterranean_diet	High_fiber_diet	Fiber	NA	NA	NA	NA	Obesity	Obesity	Italy	Europe	human	Adult	Middle_age	female
ERR3857162	PRJEB33500	Mediterranean_diet	High_fiber_diet	Fiber	NA	NA	NA	NA	Obesity	Obesity	Italy	Europe	human	Adult	Middle_age	female
ERR3857163	PRJEB33500	Mediterranean_diet	High_fiber_diet	Fiber	NA	NA	NA	NA	Obesity	Obesity	Italy	Europe	human	Adult	Middle_age	female
ERR3857164	PRJEB33500	Mediterranean_diet	High_fiber_diet	Fiber	NA	NA	NA	NA	Obesity	Obesity	Italy	Europe	human	Adult	Middle_age	female
ERR3857175	PRJEB33500	Mediterranean_diet	High_fiber_diet	Fiber	NA	NA	NA	NA	Obesity	Obesity	Italy	Europe	human	Adult	Middle_age	female
ERR3857176	PRJEB33500	Mediterranean_diet	High_fiber_diet	Fiber	NA	NA	NA	NA	Obesity	Obesity	Italy	Europe	human	Adult	Middle_age	female
ERR3857177	PRJEB33500	Mediterranean_diet	High_fiber_diet	Fiber	NA	NA	NA	NA	Obesity	Obesity	Italy	Europe	human	Adult	Middle_age	female
ERR3857178	PRJEB33500	Mediterranean_diet	High_fiber_diet	Fiber	NA	NA	NA	NA	Obesity	Obesity	Italy	Europe	human	Adult	Middle_age	female
ERR3857179	PRJEB33500	Mediterranean_diet	High_fiber_diet	Fiber	NA	NA	NA	NA	Obesity	Obesity	Italy	Europe	human	Adult	Middle_age	female
ERR3857180	PRJEB33500	Mediterranean_diet	High_fiber_diet	Fiber	NA	NA	NA	NA	Obesity	Obesity	Italy	Europe	human	Adult	Middle_age	female
ERR3857181	PRJEB33500	Mediterranean_diet	High_fiber_diet	Fiber	NA	NA	NA	NA	Obesity	Obesity	Italy	Europe	human	Adult	Middle_age	female
ERR3857182	PRJEB33500	Mediterranean_diet	High_fiber_diet	Fiber	NA	NA	NA	NA	Obesity	Obesity	Italy	Europe	human	Adult	Middle_age	female
ERR3857183	PRJEB33500	Mediterranean_diet	High_fiber_diet	Fiber	NA	NA	NA	NA	Obesity	Obesity	Italy	Europe	human	Adult	Middle_age	female
ERR3857184	PRJEB33500	Mediterranean_diet	High_fiber_diet	Fiber	NA	NA	NA	NA	Obesity	Obesity	Italy	Europe	human	Adult	Middle_age	female
ERR3857190	PRJEB33500	Mediterranean_diet	High_fiber_diet	Fiber	NA	NA	NA	NA	Obesity	Obesity	Italy	Europe	human	Adult	Youth	male
ERR3857191	PRJEB33500	Mediterranean_diet	High_fiber_diet	Fiber	NA	NA	NA	NA	Obesity	Obesity	Italy	Europe	human	Adult	Youth	male
ERR3857192	PRJEB33500	Mediterranean_diet	High_fiber_diet	Fiber	NA	NA	NA	NA	Obesity	Obesity	Italy	Europe	human	Adult	Youth	male
ERR3857193	PRJEB33500	Mediterranean_diet	High_fiber_diet	Fiber	NA	NA	NA	NA	Obesity	Obesity	Italy	Europe	human	Adult	Youth	male
ERR3857194	PRJEB33500	Mediterranean_diet	High_fiber_diet	Fiber	NA	NA	NA	NA	Obesity	Obesity	Italy	Europe	human	Adult	Youth	male
ERR3857200	PRJEB33500	Mediterranean_diet	High_fiber_diet	Fiber	NA	NA	NA	NA	Obesity	Obesity	Italy	Europe	human	Adult	Youth	male
ERR3857201	PRJEB33500	Mediterranean_diet	High_fiber_diet	Fiber	NA	NA	NA	NA	Obesity	Obesity	Italy	Europe	human	Adult	Youth	male
ERR3857202	PRJEB33500	Mediterranean_diet	High_fiber_diet	Fiber	NA	NA	NA	NA	Obesity	Obesity	Italy	Europe	human	Adult	Youth	male
ERR3857203	PRJEB33500	Mediterranean_diet	High_fiber_diet	Fiber	NA	NA	NA	NA	Obesity	Obesity	Italy	Europe	human	Adult	Youth	male
ERR3857204	PRJEB33500	Mediterranean_diet	High_fiber_diet	Fiber	NA	NA	NA	NA	Obesity	Obesity	Italy	Europe	human	Adult	Youth	male
ERR3857240	PRJEB33500	Mediterranean_diet	High_fiber_diet	Fiber	NA	NA	NA	NA	Obesity	Obesity	Italy	Europe	human	Adult	Middle_age	female
ERR3857241	PRJEB33500	Mediterranean_diet	High_fiber_diet	Fiber	NA	NA	NA	NA	Obesity	Obesity	Italy	Europe	human	Adult	Middle_age	female
ERR3857242	PRJEB33500	Mediterranean_diet	High_fiber_diet	Fiber	NA	NA	NA	NA	Obesity	Obesity	Italy	Europe	human	Adult	Middle_age	female
ERR3857243	PRJEB33500	Mediterranean_diet	High_fiber_diet	Fiber	NA	NA	NA	NA	Obesity	Obesity	Italy	Europe	human	Adult	Middle_age	female
ERR3857244	PRJEB33500	Mediterranean_diet	High_fiber_diet	Fiber	NA	NA	NA	NA	Obesity	Obesity	Italy	Europe	human	Adult	Middle_age	female
ERR3857263	PRJEB33500	Mediterranean_diet	High_fiber_diet	Fiber	NA	NA	NA	NA	Obesity	Obesity	Italy	Europe	human	Adult	Middle_age	female
ERR3857264	PRJEB33500	Mediterranean_diet	High_fiber_diet	Fiber	NA	NA	NA	NA	Obesity	Obesity	Italy	Europe	human	Adult	Middle_age	female
ERR3857265	PRJEB33500	Mediterranean_diet	High_fiber_diet	Fiber	NA	NA	NA	NA	Obesity	Obesity	Italy	Europe	human	Adult	Middle_age	female
ERR3857266	PRJEB33500	Mediterranean_diet	High_fiber_diet	Fiber	NA	NA	NA	NA	Obesity	Obesity	Italy	Europe	human	Adult	Middle_age	female
ERR3857267	PRJEB33500	Mediterranean_diet	High_fiber_diet	Fiber	NA	NA	NA	NA	Obesity	Obesity	Italy	Europe	human	Adult	Middle_age	female
ERR3857268	PRJEB33500	Mediterranean_diet	High_fiber_diet	Fiber	NA	NA	NA	NA	Obesity	Obesity	Italy	Europe	human	Adult	Middle_age	female
ERR3857285	PRJEB33500	Mediterranean_diet	High_fiber_diet	Fiber	NA	NA	NA	NA	Obesity	Obesity	Italy	Europe	human	Adult	Youth	female
ERR3857286	PRJEB33500	Mediterranean_diet	High_fiber_diet	Fiber	NA	NA	NA	NA	Obesity	Obesity	Italy	Europe	human	Adult	Youth	female
ERR3857287	PRJEB33500	Mediterranean_diet	High_fiber_diet	Fiber	NA	NA	NA	NA	Obesity	Obesity	Italy	Europe	human	Adult	Youth	female
ERR3857288	PRJEB33500	Mediterranean_diet	High_fiber_diet	Fiber	NA	NA	NA	NA	Obesity	Obesity	Italy	Europe	human	Adult	Youth	female
ERR3857289	PRJEB33500	Mediterranean_diet	High_fiber_diet	Fiber	NA	NA	NA	NA	Obesity	Obesity	Italy	Europe	human	Adult	Youth	female
ERR3857290	PRJEB33500	Mediterranean_diet	High_fiber_diet	Fiber	NA	NA	NA	NA	Obesity	Obesity	Italy	Europe	human	Adult	Youth	female
ERR3857291	PRJEB33500	Mediterranean_diet	High_fiber_diet	Fiber	NA	NA	NA	NA	Obesity	Obesity	Italy	Europe	human	Adult	Youth	female
ERR3857292	PRJEB33500	Mediterranean_diet	High_fiber_diet	Fiber	NA	NA	NA	NA	Obesity	Obesity	Italy	Europe	human	Adult	Youth	female
ERR3857293	PRJEB33500	Mediterranean_diet	High_fiber_diet	Fiber	NA	NA	NA	NA	Obesity	Obesity	Italy	Europe	human	Adult	Youth	female
ERR3857294	PRJEB33500	Mediterranean_diet	High_fiber_diet	Fiber	NA	NA	NA	NA	Obesity	Obesity	Italy	Europe	human	Adult	Youth	female
ERR3857320	PRJEB33500	Mediterranean_diet	High_fiber_diet	Fiber	NA	NA	NA	NA	Obesity	Obesity	Italy	Europe	human	Adult	Youth	female
ERR3857321	PRJEB33500	Mediterranean_diet	High_fiber_diet	Fiber	NA	NA	NA	NA	Obesity	Obesity	Italy	Europe	human	Adult	Youth	female
ERR3857322	PRJEB33500	Mediterranean_diet	High_fiber_diet	Fiber	NA	NA	NA	NA	Obesity	Obesity	Italy	Europe	human	Adult	Youth	female
ERR3857323	PRJEB33500	Mediterranean_diet	High_fiber_diet	Fiber	NA	NA	NA	NA	Obesity	Obesity	Italy	Europe	human	Adult	Youth	female
ERR3857324	PRJEB33500	Mediterranean_diet	High_fiber_diet	Fiber	NA	NA	NA	NA	Obesity	Obesity	Italy	Europe	human	Adult	Youth	female
ERR3857335	PRJEB33500	Mediterranean_diet	High_fiber_diet	Fiber	NA	NA	NA	NA	Obesity	Obesity	Italy	Europe	human	Adult	Youth	female
ERR3857336	PRJEB33500	Mediterranean_diet	High_fiber_diet	Fiber	NA	NA	NA	NA	Obesity	Obesity	Italy	Europe	human	Adult	Youth	female
ERR3857337	PRJEB33500	Mediterranean_diet	High_fiber_diet	Fiber	NA	NA	NA	NA	Obesity	Obesity	Italy	Europe	human	Adult	Youth	female
ERR3857338	PRJEB33500	Mediterranean_diet	High_fiber_diet	Fiber	NA	NA	NA	NA	Obesity	Obesity	Italy	Europe	human	Adult	Youth	female
ERR3857339	PRJEB33500	Mediterranean_diet	High_fiber_diet	Fiber	NA	NA	NA	NA	Obesity	Obesity	Italy	Europe	human	Adult	Youth	female
ERR3857345	PRJEB33500	Mediterranean_diet	High_fiber_diet	Fiber	NA	NA	NA	NA	Obesity	Obesity	Italy	Europe	human	Adult	Middle_age	male
ERR3857346	PRJEB33500	Mediterranean_diet	High_fiber_diet	Fiber	NA	NA	NA	NA	Obesity	Obesity	Italy	Europe	human	Adult	Middle_age	male
ERR3857347	PRJEB33500	Mediterranean_diet	High_fiber_diet	Fiber	NA	NA	NA	NA	Obesity	Obesity	Italy	Europe	human	Adult	Middle_age	male
ERR3857348	PRJEB33500	Mediterranean_diet	High_fiber_diet	Fiber	NA	NA	NA	NA	Obesity	Obesity	Italy	Europe	human	Adult	Middle_age	male
ERR3857349	PRJEB33500	Mediterranean_diet	High_fiber_diet	Fiber	NA	NA	NA	NA	Obesity	Obesity	Italy	Europe	human	Adult	Middle_age	male
ERR3857365	PRJEB33500	Mediterranean_diet	High_fiber_diet	Fiber	NA	NA	NA	NA	Obesity	Obesity	Italy	Europe	human	Adult	Youth	male
ERR3857366	PRJEB33500	Mediterranean_diet	High_fiber_diet	Fiber	NA	NA	NA	NA	Obesity	Obesity	Italy	Europe	human	Adult	Youth	male
ERR3857367	PRJEB33500	Mediterranean_diet	High_fiber_diet	Fiber	NA	NA	NA	NA	Obesity	Obesity	Italy	Europe	human	Adult	Youth	male
ERR3857368	PRJEB33500	Mediterranean_diet	High_fiber_diet	Fiber	NA	NA	NA	NA	Obesity	Obesity	Italy	Europe	human	Adult	Youth	male
ERR3857369	PRJEB33500	Mediterranean_diet	High_fiber_diet	Fiber	NA	NA	NA	NA	Obesity	Obesity	Italy	Europe	human	Adult	Youth	male
ERR3857370	PRJEB33500	Mediterranean_diet	High_fiber_diet	Fiber	NA	NA	NA	NA	Obesity	Obesity	Italy	Europe	human	Adult	Middle_age	male
ERR3857371	PRJEB33500	Mediterranean_diet	High_fiber_diet	Fiber	NA	NA	NA	NA	Obesity	Obesity	Italy	Europe	human	Adult	Middle_age	male
ERR3857372	PRJEB33500	Mediterranean_diet	High_fiber_diet	Fiber	NA	NA	NA	NA	Obesity	Obesity	Italy	Europe	human	Adult	Middle_age	male
ERR3857373	PRJEB33500	Mediterranean_diet	High_fiber_diet	Fiber	NA	NA	NA	NA	Obesity	Obesity	Italy	Europe	human	Adult	Middle_age	male
ERR3857374	PRJEB33500	Mediterranean_diet	High_fiber_diet	Fiber	NA	NA	NA	NA	Obesity	Obesity	Italy	Europe	human	Adult	Middle_age	male
ERR3857375	PRJEB33500	Mediterranean_diet	High_fiber_diet	Fiber	NA	NA	NA	NA	Obesity	Obesity	Italy	Europe	human	Adult	Youth	male
ERR3857376	PRJEB33500	Mediterranean_diet	High_fiber_diet	Fiber	NA	NA	NA	NA	Obesity	Obesity	Italy	Europe	human	Adult	Youth	male
ERR3857377	PRJEB33500	Mediterranean_diet	High_fiber_diet	Fiber	NA	NA	NA	NA	Obesity	Obesity	Italy	Europe	human	Adult	Youth	male
ERR3857378	PRJEB33500	Mediterranean_diet	High_fiber_diet	Fiber	NA	NA	NA	NA	Obesity	Obesity	Italy	Europe	human	Adult	Youth	male
ERR3857379	PRJEB33500	Mediterranean_diet	High_fiber_diet	Fiber	NA	NA	NA	NA	Obesity	Obesity	Italy	Europe	human	Adult	Youth	male
ERR3857395	PRJEB33500	Mediterranean_diet	High_fiber_diet	Fiber	NA	NA	NA	NA	Obesity	Obesity	Italy	Europe	human	Adult	Youth	male
ERR3857396	PRJEB33500	Mediterranean_diet	High_fiber_diet	Fiber	NA	NA	NA	NA	Obesity	Obesity	Italy	Europe	human	Adult	Youth	male
ERR3857397	PRJEB33500	Mediterranean_diet	High_fiber_diet	Fiber	NA	NA	NA	NA	Obesity	Obesity	Italy	Europe	human	Adult	Youth	male
ERR3857398	PRJEB33500	Mediterranean_diet	High_fiber_diet	Fiber	NA	NA	NA	NA	Obesity	Obesity	Italy	Europe	human	Adult	Youth	male
ERR3857399	PRJEB33500	Mediterranean_diet	High_fiber_diet	Fiber	NA	NA	NA	NA	Obesity	Obesity	Italy	Europe	human	Adult	Middle_age	male
ERR3857400	PRJEB33500	Mediterranean_diet	High_fiber_diet	Fiber	NA	NA	NA	NA	Obesity	Obesity	Italy	Europe	human	Adult	Middle_age	male
ERR3857401	PRJEB33500	Mediterranean_diet	High_fiber_diet	Fiber	NA	NA	NA	NA	Obesity	Obesity	Italy	Europe	human	Adult	Middle_age	male
ERR3857402	PRJEB33500	Mediterranean_diet	High_fiber_diet	Fiber	NA	NA	NA	NA	Obesity	Obesity	Italy	Europe	human	Adult	Middle_age	male
ERR3857403	PRJEB33500	Mediterranean_diet	High_fiber_diet	Fiber	NA	NA	NA	NA	Obesity	Obesity	Italy	Europe	human	Adult	Middle_age	male
ERR3857404	PRJEB33500	Mediterranean_diet	High_fiber_diet	Fiber	NA	NA	NA	NA	Obesity	Obesity	Italy	Europe	human	Adult	Youth	female
ERR3857405	PRJEB33500	Mediterranean_diet	High_fiber_diet	Fiber	NA	NA	NA	NA	Obesity	Obesity	Italy	Europe	human	Adult	Youth	female
ERR3857406	PRJEB33500	Mediterranean_diet	High_fiber_diet	Fiber	NA	NA	NA	NA	Obesity	Obesity	Italy	Europe	human	Adult	Youth	female
ERR3857407	PRJEB33500	Mediterranean_diet	High_fiber_diet	Fiber	NA	NA	NA	NA	Obesity	Obesity	Italy	Europe	human	Adult	Youth	female
ERR3857408	PRJEB33500	Mediterranean_diet	High_fiber_diet	Fiber	NA	NA	NA	NA	Obesity	Obesity	Italy	Europe	human	Adult	Youth	female
ERR3857413	PRJEB33500	Mediterranean_diet	High_fiber_diet	Fiber	NA	NA	NA	NA	Obesity	Obesity	Italy	Europe	human	Adult	Youth	female
ERR3857414	PRJEB33500	Mediterranean_diet	High_fiber_diet	Fiber	NA	NA	NA	NA	Obesity	Obesity	Italy	Europe	human	Adult	Youth	female
ERR3857415	PRJEB33500	Mediterranean_diet	High_fiber_diet	Fiber	NA	NA	NA	NA	Obesity	Obesity	Italy	Europe	human	Adult	Youth	female
ERR3857416	PRJEB33500	Mediterranean_diet	High_fiber_diet	Fiber	NA	NA	NA	NA	Obesity	Obesity	Italy	Europe	human	Adult	Youth	female
ERR3857417	PRJEB33500	Mediterranean_diet	High_fiber_diet	Fiber	NA	NA	NA	NA	Obesity	Obesity	Italy	Europe	human	Adult	Youth	female
ERR3857418	PRJEB33500	Mediterranean_diet	High_fiber_diet	Fiber	NA	NA	NA	NA	Obesity	Obesity	Italy	Europe	human	Adult	Youth	male
ERR3857419	PRJEB33500	Mediterranean_diet	High_fiber_diet	Fiber	NA	NA	NA	NA	Obesity	Obesity	Italy	Europe	human	Adult	Youth	male
ERR3857420	PRJEB33500	Mediterranean_diet	High_fiber_diet	Fiber	NA	NA	NA	NA	Obesity	Obesity	Italy	Europe	human	Adult	Youth	male
ERR3857421	PRJEB33500	Mediterranean_diet	High_fiber_diet	Fiber	NA	NA	NA	NA	Obesity	Obesity	Italy	Europe	human	Adult	Youth	male
ERR3857422	PRJEB33500	Mediterranean_diet	High_fiber_diet	Fiber	NA	NA	NA	NA	Obesity	Obesity	Italy	Europe	human	Adult	Youth	male
ERR3857442	PRJEB33500	Mediterranean_diet	High_fiber_diet	Fiber	NA	NA	NA	NA	Obesity	Obesity	Italy	Europe	human	Adult	Middle_age	male
ERR3857443	PRJEB33500	Mediterranean_diet	High_fiber_diet	Fiber	NA	NA	NA	NA	Obesity	Obesity	Italy	Europe	human	Adult	Middle_age	male
ERR3857444	PRJEB33500	Mediterranean_diet	High_fiber_diet	Fiber	NA	NA	NA	NA	Obesity	Obesity	Italy	Europe	human	Adult	Middle_age	male
ERR3857445	PRJEB33500	Mediterranean_diet	High_fiber_diet	Fiber	NA	NA	NA	NA	Obesity	Obesity	Italy	Europe	human	Adult	Middle_age	male
ERR3857446	PRJEB33500	Mediterranean_diet	High_fiber_diet	Fiber	NA	NA	NA	NA	Obesity	Obesity	Italy	Europe	human	Adult	Middle_age	male
ERR3857488	PRJEB33500	Mediterranean_diet	High_fiber_diet	Fiber	NA	NA	NA	NA	Obesity	Obesity	Italy	Europe	human	Adult	Middle_age	male
ERR3857489	PRJEB33500	Mediterranean_diet	High_fiber_diet	Fiber	NA	NA	NA	NA	Obesity	Obesity	Italy	Europe	human	Adult	Middle_age	male
ERR3857490	PRJEB33500	Mediterranean_diet	High_fiber_diet	Fiber	NA	NA	NA	NA	Obesity	Obesity	Italy	Europe	human	Adult	Middle_age	male
ERR3857491	PRJEB33500	Mediterranean_diet	High_fiber_diet	Fiber	NA	NA	NA	NA	Obesity	Obesity	Italy	Europe	human	Adult	Middle_age	male
ERR3857496	PRJEB33500	Mediterranean_diet	High_fiber_diet	Fiber	NA	NA	NA	NA	Obesity	Obesity	Italy	Europe	human	Adult	Middle_age	female
ERR3857497	PRJEB33500	Mediterranean_diet	High_fiber_diet	Fiber	NA	NA	NA	NA	Obesity	Obesity	Italy	Europe	human	Adult	Middle_age	female
ERR3857498	PRJEB33500	Mediterranean_diet	High_fiber_diet	Fiber	NA	NA	NA	NA	Obesity	Obesity	Italy	Europe	human	Adult	Middle_age	female
ERR3857499	PRJEB33500	Mediterranean_diet	High_fiber_diet	Fiber	NA	NA	NA	NA	Obesity	Obesity	Italy	Europe	human	Adult	Middle_age	female
ERR3857516	PRJEB33500	Mediterranean_diet	High_fiber_diet	Fiber	NA	NA	NA	NA	Obesity	Obesity	Italy	Europe	human	Adult	Middle_age	female
ERR3857517	PRJEB33500	Mediterranean_diet	High_fiber_diet	Fiber	NA	NA	NA	NA	Obesity	Obesity	Italy	Europe	human	Adult	Middle_age	female
ERR3857518	PRJEB33500	Mediterranean_diet	High_fiber_diet	Fiber	NA	NA	NA	NA	Obesity	Obesity	Italy	Europe	human	Adult	Middle_age	female
ERR3857519	PRJEB33500	Mediterranean_diet	High_fiber_diet	Fiber	NA	NA	NA	NA	Obesity	Obesity	Italy	Europe	human	Adult	Middle_age	female
ERR3857528	PRJEB33500	Mediterranean_diet	High_fiber_diet	Fiber	NA	NA	NA	NA	Obesity	Obesity	Italy	Europe	human	Adult	Middle_age	male
ERR3857529	PRJEB33500	Mediterranean_diet	High_fiber_diet	Fiber	NA	NA	NA	NA	Obesity	Obesity	Italy	Europe	human	Adult	Middle_age	male
ERR3857530	PRJEB33500	Mediterranean_diet	High_fiber_diet	Fiber	NA	NA	NA	NA	Obesity	Obesity	Italy	Europe	human	Adult	Middle_age	male
ERR3857531	PRJEB33500	Mediterranean_diet	High_fiber_diet	Fiber	NA	NA	NA	NA	Obesity	Obesity	Italy	Europe	human	Adult	Middle_age	male
ERR3857540	PRJEB33500	Mediterranean_diet	High_fiber_diet	Fiber	NA	NA	NA	NA	Obesity	Obesity	Italy	Europe	human	Adult	Middle_age	female
ERR3857541	PRJEB33500	Mediterranean_diet	High_fiber_diet	Fiber	NA	NA	NA	NA	Obesity	Obesity	Italy	Europe	human	Adult	Middle_age	female
ERR3857542	PRJEB33500	Mediterranean_diet	High_fiber_diet	Fiber	NA	NA	NA	NA	Obesity	Obesity	Italy	Europe	human	Adult	Middle_age	female
ERR3857543	PRJEB33500	Mediterranean_diet	High_fiber_diet	Fiber	NA	NA	NA	NA	Obesity	Obesity	Italy	Europe	human	Adult	Middle_age	female
ERR3857544	PRJEB33500	Mediterranean_diet	High_fiber_diet	Fiber	NA	NA	NA	NA	Obesity	Obesity	Italy	Europe	human	Adult	Middle_age	female
ERR3857545	PRJEB33500	Mediterranean_diet	High_fiber_diet	Fiber	NA	NA	NA	NA	Obesity	Obesity	Italy	Europe	human	Adult	Middle_age	female
ERR3857546	PRJEB33500	Mediterranean_diet	High_fiber_diet	Fiber	NA	NA	NA	NA	Obesity	Obesity	Italy	Europe	human	Adult	Middle_age	female
ERR3857547	PRJEB33500	Mediterranean_diet	High_fiber_diet	Fiber	NA	NA	NA	NA	Obesity	Obesity	Italy	Europe	human	Adult	Middle_age	female
ERR3857548	PRJEB33500	Mediterranean_diet	High_fiber_diet	Fiber	NA	NA	NA	NA	Obesity	Obesity	Italy	Europe	human	Adult	Middle_age	female
ERR3857574	PRJEB33500	Mediterranean_diet	High_fiber_diet	Fiber	NA	NA	NA	NA	Obesity	Obesity	Italy	Europe	human	Adult	Middle_age	female
ERR3857575	PRJEB33500	Mediterranean_diet	High_fiber_diet	Fiber	NA	NA	NA	NA	Obesity	Obesity	Italy	Europe	human	Adult	Middle_age	female
ERR3857576	PRJEB33500	Mediterranean_diet	High_fiber_diet	Fiber	NA	NA	NA	NA	Obesity	Obesity	Italy	Europe	human	Adult	Middle_age	female
ERR3857577	PRJEB33500	Mediterranean_diet	High_fiber_diet	Fiber	NA	NA	NA	NA	Obesity	Obesity	Italy	Europe	human	Adult	Middle_age	female
ERR3857578	PRJEB33500	Mediterranean_diet	High_fiber_diet	Fiber	NA	NA	NA	NA	Obesity	Obesity	Italy	Europe	human	Adult	Middle_age	female
ERR3857579	PRJEB33500	Mediterranean_diet	High_fiber_diet	Fiber	NA	NA	NA	NA	Obesity	Obesity	Italy	Europe	human	Adult	Middle_age	female
ERR3857580	PRJEB33500	Mediterranean_diet	High_fiber_diet	Fiber	NA	NA	NA	NA	Obesity	Obesity	Italy	Europe	human	Adult	Middle_age	female
ERR3857581	PRJEB33500	Mediterranean_diet	High_fiber_diet	Fiber	NA	NA	NA	NA	Obesity	Obesity	Italy	Europe	human	Adult	Middle_age	female
ERR3857598	PRJEB33500	Mediterranean_diet	High_fiber_diet	Fiber	NA	NA	NA	NA	Obesity	Obesity	Italy	Europe	human	Adult	Youth	female
ERR3857599	PRJEB33500	Mediterranean_diet	High_fiber_diet	Fiber	NA	NA	NA	NA	Obesity	Obesity	Italy	Europe	human	Adult	Youth	female
ERR3857600	PRJEB33500	Mediterranean_diet	High_fiber_diet	Fiber	NA	NA	NA	NA	Obesity	Obesity	Italy	Europe	human	Adult	Youth	female
ERR3857601	PRJEB33500	Mediterranean_diet	High_fiber_diet	Fiber	NA	NA	NA	NA	Obesity	Obesity	Italy	Europe	human	Adult	Youth	female
ERR3857622	PRJEB33500	Mediterranean_diet	High_fiber_diet	Fiber	NA	NA	NA	NA	Obesity	Obesity	Italy	Europe	human	Adult	Youth	female
ERR3857623	PRJEB33500	Mediterranean_diet	High_fiber_diet	Fiber	NA	NA	NA	NA	Obesity	Obesity	Italy	Europe	human	Adult	Youth	female
ERR3857624	PRJEB33500	Mediterranean_diet	High_fiber_diet	Fiber	NA	NA	NA	NA	Obesity	Obesity	Italy	Europe	human	Adult	Youth	female
ERR3857625	PRJEB33500	Mediterranean_diet	High_fiber_diet	Fiber	NA	NA	NA	NA	Obesity	Obesity	Italy	Europe	human	Adult	Youth	female
ERR3857630	PRJEB33500	Mediterranean_diet	High_fiber_diet	Fiber	NA	NA	NA	NA	Obesity	Obesity	Italy	Europe	human	Adult	Middle_age	male
ERR3857631	PRJEB33500	Mediterranean_diet	High_fiber_diet	Fiber	NA	NA	NA	NA	Obesity	Obesity	Italy	Europe	human	Adult	Middle_age	male
ERR3857632	PRJEB33500	Mediterranean_diet	High_fiber_diet	Fiber	NA	NA	NA	NA	Obesity	Obesity	Italy	Europe	human	Adult	Middle_age	male
ERR3857633	PRJEB33500	Mediterranean_diet	High_fiber_diet	Fiber	NA	NA	NA	NA	Obesity	Obesity	Italy	Europe	human	Adult	Middle_age	male
ERR3857646	PRJEB33500	Mediterranean_diet	High_fiber_diet	Fiber	NA	NA	NA	NA	Obesity	Obesity	Italy	Europe	human	Adult	Youth	male
ERR3857647	PRJEB33500	Mediterranean_diet	High_fiber_diet	Fiber	NA	NA	NA	NA	Obesity	Obesity	Italy	Europe	human	Adult	Youth	male
ERR3857648	PRJEB33500	Mediterranean_diet	High_fiber_diet	Fiber	NA	NA	NA	NA	Obesity	Obesity	Italy	Europe	human	Adult	Youth	male
ERR3857649	PRJEB33500	Mediterranean_diet	High_fiber_diet	Fiber	NA	NA	NA	NA	Obesity	Obesity	Italy	Europe	human	Adult	Youth	male
ERR3857650	PRJEB33500	Mediterranean_diet	High_fiber_diet	Fiber	NA	NA	NA	NA	Obesity	Obesity	Italy	Europe	human	Adult	Middle_age	male
ERR3857651	PRJEB33500	Mediterranean_diet	High_fiber_diet	Fiber	NA	NA	NA	NA	Obesity	Obesity	Italy	Europe	human	Adult	Middle_age	male
ERR3857652	PRJEB33500	Mediterranean_diet	High_fiber_diet	Fiber	NA	NA	NA	NA	Obesity	Obesity	Italy	Europe	human	Adult	Middle_age	male
ERR3857653	PRJEB33500	Mediterranean_diet	High_fiber_diet	Fiber	NA	NA	NA	NA	Obesity	Obesity	Italy	Europe	human	Adult	Middle_age	male
ERR3857674	PRJEB33500	Mediterranean_diet	High_fiber_diet	Fiber	NA	NA	NA	NA	Obesity	Obesity	Italy	Europe	human	Adult	Youth	male
ERR3857675	PRJEB33500	Mediterranean_diet	High_fiber_diet	Fiber	NA	NA	NA	NA	Obesity	Obesity	Italy	Europe	human	Adult	Youth	male
ERR3857676	PRJEB33500	Mediterranean_diet	High_fiber_diet	Fiber	NA	NA	NA	NA	Obesity	Obesity	Italy	Europe	human	Adult	Youth	male
ERR3857677	PRJEB33500	Mediterranean_diet	High_fiber_diet	Fiber	NA	NA	NA	NA	Obesity	Obesity	Italy	Europe	human	Adult	Youth	male
ERR3857682	PRJEB33500	Mediterranean_diet	High_fiber_diet	Fiber	NA	NA	NA	NA	Obesity	Obesity	Italy	Europe	human	Adult	Youth	female
ERR3857683	PRJEB33500	Mediterranean_diet	High_fiber_diet	Fiber	NA	NA	NA	NA	Obesity	Obesity	Italy	Europe	human	Adult	Youth	female
ERR3857684	PRJEB33500	Mediterranean_diet	High_fiber_diet	Fiber	NA	NA	NA	NA	Obesity	Obesity	Italy	Europe	human	Adult	Youth	female
ERR3857685	PRJEB33500	Mediterranean_diet	High_fiber_diet	Fiber	NA	NA	NA	NA	Obesity	Obesity	Italy	Europe	human	Adult	Youth	female
ERR3857686	PRJEB33500	Mediterranean_diet	High_fiber_diet	Fiber	NA	NA	NA	NA	Obesity	Obesity	Italy	Europe	human	Adult	Middle_age	female
ERR3857687	PRJEB33500	Mediterranean_diet	High_fiber_diet	Fiber	NA	NA	NA	NA	Obesity	Obesity	Italy	Europe	human	Adult	Middle_age	female
ERR3857688	PRJEB33500	Mediterranean_diet	High_fiber_diet	Fiber	NA	NA	NA	NA	Obesity	Obesity	Italy	Europe	human	Adult	Middle_age	female
ERR3857689	PRJEB33500	Mediterranean_diet	High_fiber_diet	Fiber	NA	NA	NA	NA	Obesity	Obesity	Italy	Europe	human	Adult	Middle_age	female
ERR3857690	PRJEB33500	Mediterranean_diet	High_fiber_diet	Fiber	NA	NA	NA	NA	Obesity	Obesity	Italy	Europe	human	Adult	Youth	female
ERR3857691	PRJEB33500	Mediterranean_diet	High_fiber_diet	Fiber	NA	NA	NA	NA	Obesity	Obesity	Italy	Europe	human	Adult	Youth	female
ERR3857692	PRJEB33500	Mediterranean_diet	High_fiber_diet	Fiber	NA	NA	NA	NA	Obesity	Obesity	Italy	Europe	human	Adult	Youth	female
ERR3857693	PRJEB33500	Mediterranean_diet	High_fiber_diet	Fiber	NA	NA	NA	NA	Obesity	Obesity	Italy	Europe	human	Adult	Youth	female
ERR3857694	PRJEB33500	Mediterranean_diet	High_fiber_diet	Fiber	NA	NA	NA	NA	Obesity	Obesity	Italy	Europe	human	Adult	Middle_age	male
ERR3857695	PRJEB33500	Mediterranean_diet	High_fiber_diet	Fiber	NA	NA	NA	NA	Obesity	Obesity	Italy	Europe	human	Adult	Middle_age	male
ERR3857696	PRJEB33500	Mediterranean_diet	High_fiber_diet	Fiber	NA	NA	NA	NA	Obesity	Obesity	Italy	Europe	human	Adult	Middle_age	male
ERR3857697	PRJEB33500	Mediterranean_diet	High_fiber_diet	Fiber	NA	NA	NA	NA	Obesity	Obesity	Italy	Europe	human	Adult	Middle_age	male
ERR3857698	PRJEB33500	Mediterranean_diet	High_fiber_diet	Fiber	NA	NA	NA	NA	Obesity	Obesity	Italy	Europe	human	Adult	Middle_age	male
ERR3857699	PRJEB33500	Mediterranean_diet	High_fiber_diet	Fiber	NA	NA	NA	NA	Obesity	Obesity	Italy	Europe	human	Adult	Middle_age	male
ERR3857700	PRJEB33500	Mediterranean_diet	High_fiber_diet	Fiber	NA	NA	NA	NA	Obesity	Obesity	Italy	Europe	human	Adult	Middle_age	male
ERR3857701	PRJEB33500	Mediterranean_diet	High_fiber_diet	Fiber	NA	NA	NA	NA	Obesity	Obesity	Italy	Europe	human	Adult	Middle_age	male
ERR3857702	PRJEB33500	Mediterranean_diet	High_fiber_diet	Fiber	NA	NA	NA	NA	Obesity	Obesity	Italy	Europe	human	Adult	Youth	female
ERR3857703	PRJEB33500	Mediterranean_diet	High_fiber_diet	Fiber	NA	NA	NA	NA	Obesity	Obesity	Italy	Europe	human	Adult	Youth	female
ERR3857704	PRJEB33500	Mediterranean_diet	High_fiber_diet	Fiber	NA	NA	NA	NA	Obesity	Obesity	Italy	Europe	human	Adult	Youth	female
ERR3857705	PRJEB33500	Mediterranean_diet	High_fiber_diet	Fiber	NA	NA	NA	NA	Obesity	Obesity	Italy	Europe	human	Adult	Youth	female
ERR3857718	PRJEB33500	Mediterranean_diet	High_fiber_diet	Fiber	NA	NA	NA	NA	Obesity	Obesity	Italy	Europe	human	Adult	Middle_age	female
ERR3857719	PRJEB33500	Mediterranean_diet	High_fiber_diet	Fiber	NA	NA	NA	NA	Obesity	Obesity	Italy	Europe	human	Adult	Middle_age	female
ERR3857720	PRJEB33500	Mediterranean_diet	High_fiber_diet	Fiber	NA	NA	NA	NA	Obesity	Obesity	Italy	Europe	human	Adult	Middle_age	female
ERR3857721	PRJEB33500	Mediterranean_diet	High_fiber_diet	Fiber	NA	NA	NA	NA	Obesity	Obesity	Italy	Europe	human	Adult	Middle_age	female
ERR3857730	PRJEB33500	Mediterranean_diet	High_fiber_diet	Fiber	NA	NA	NA	NA	Obesity	Obesity	Italy	Europe	human	Adult	Middle_age	male
ERR3857731	PRJEB33500	Mediterranean_diet	High_fiber_diet	Fiber	NA	NA	NA	NA	Obesity	Obesity	Italy	Europe	human	Adult	Middle_age	male
ERR3857732	PRJEB33500	Mediterranean_diet	High_fiber_diet	Fiber	NA	NA	NA	NA	Obesity	Obesity	Italy	Europe	human	Adult	Middle_age	male
ERR3857733	PRJEB33500	Mediterranean_diet	High_fiber_diet	Fiber	NA	NA	NA	NA	Obesity	Obesity	Italy	Europe	human	Adult	Middle_age	male
ERR3857734	PRJEB33500	Mediterranean_diet	High_fiber_diet	Fiber	NA	NA	NA	NA	Obesity	Obesity	Italy	Europe	human	Adult	Middle_age	male
ERR3857735	PRJEB33500	Mediterranean_diet	High_fiber_diet	Fiber	NA	NA	NA	NA	Obesity	Obesity	Italy	Europe	human	Adult	Middle_age	male
ERR3857736	PRJEB33500	Mediterranean_diet	High_fiber_diet	Fiber	NA	NA	NA	NA	Obesity	Obesity	Italy	Europe	human	Adult	Middle_age	male
ERR3857737	PRJEB33500	Mediterranean_diet	High_fiber_diet	Fiber	NA	NA	NA	NA	Obesity	Obesity	Italy	Europe	human	Adult	Middle_age	male
ERR3857754	PRJEB33500	Mediterranean_diet	High_fiber_diet	Fiber	NA	NA	NA	NA	Obesity	Obesity	Italy	Europe	human	Adult	Middle_age	female
ERR3857755	PRJEB33500	Mediterranean_diet	High_fiber_diet	Fiber	NA	NA	NA	NA	Obesity	Obesity	Italy	Europe	human	Adult	Middle_age	female
ERR3857756	PRJEB33500	Mediterranean_diet	High_fiber_diet	Fiber	NA	NA	NA	NA	Obesity	Obesity	Italy	Europe	human	Adult	Middle_age	female
ERR3857757	PRJEB33500	Mediterranean_diet	High_fiber_diet	Fiber	NA	NA	NA	NA	Obesity	Obesity	Italy	Europe	human	Adult	Middle_age	female
ERR3857762	PRJEB33500	Mediterranean_diet	High_fiber_diet	Fiber	NA	NA	NA	NA	Obesity	Obesity	Italy	Europe	human	Adult	Middle_age	female
ERR3857763	PRJEB33500	Mediterranean_diet	High_fiber_diet	Fiber	NA	NA	NA	NA	Obesity	Obesity	Italy	Europe	human	Adult	Middle_age	female
ERR3857764	PRJEB33500	Mediterranean_diet	High_fiber_diet	Fiber	NA	NA	NA	NA	Obesity	Obesity	Italy	Europe	human	Adult	Middle_age	female
ERR3857765	PRJEB33500	Mediterranean_diet	High_fiber_diet	Fiber	NA	NA	NA	NA	Obesity	Obesity	Italy	Europe	human	Adult	Middle_age	female
ERR3857774	PRJEB33500	Mediterranean_diet	High_fiber_diet	Fiber	NA	NA	NA	NA	Obesity	Obesity	Italy	Europe	human	Adult	Youth	male
ERR3857775	PRJEB33500	Mediterranean_diet	High_fiber_diet	Fiber	NA	NA	NA	NA	Obesity	Obesity	Italy	Europe	human	Adult	Youth	male
ERR3857776	PRJEB33500	Mediterranean_diet	High_fiber_diet	Fiber	NA	NA	NA	NA	Obesity	Obesity	Italy	Europe	human	Adult	Youth	male
ERR3857777	PRJEB33500	Mediterranean_diet	High_fiber_diet	Fiber	NA	NA	NA	NA	Obesity	Obesity	Italy	Europe	human	Adult	Youth	male
ERR3857786	PRJEB33500	Mediterranean_diet	High_fiber_diet	Fiber	NA	NA	NA	NA	Obesity	Obesity	Italy	Europe	human	Adult	Teenagers	female
ERR3857787	PRJEB33500	Mediterranean_diet	High_fiber_diet	Fiber	NA	NA	NA	NA	Obesity	Obesity	Italy	Europe	human	Adult	Teenagers	female
ERR3857788	PRJEB33500	Mediterranean_diet	High_fiber_diet	Fiber	NA	NA	NA	NA	Obesity	Obesity	Italy	Europe	human	Adult	Teenagers	female
ERR3857789	PRJEB33500	Mediterranean_diet	High_fiber_diet	Fiber	NA	NA	NA	NA	Obesity	Obesity	Italy	Europe	human	Adult	Teenagers	female
ERR3857790	PRJEB33500	Mediterranean_diet	High_fiber_diet	Fiber	NA	NA	NA	NA	Obesity	Obesity	Italy	Europe	human	Adult	Youth	male
ERR3857791	PRJEB33500	Mediterranean_diet	High_fiber_diet	Fiber	NA	NA	NA	NA	Obesity	Obesity	Italy	Europe	human	Adult	Youth	male
ERR3857792	PRJEB33500	Mediterranean_diet	High_fiber_diet	Fiber	NA	NA	NA	NA	Obesity	Obesity	Italy	Europe	human	Adult	Youth	male
ERR3857793	PRJEB33500	Mediterranean_diet	High_fiber_diet	Fiber	NA	NA	NA	NA	Obesity	Obesity	Italy	Europe	human	Adult	Youth	male
ERR3857794	PRJEB33500	Mediterranean_diet	High_fiber_diet	Fiber	NA	NA	NA	NA	Obesity	Obesity	Italy	Europe	human	Adult	Youth	male
ERR3857799	PRJEB33500	Mediterranean_diet	High_fiber_diet	Fiber	NA	NA	NA	NA	Obesity	Obesity	Italy	Europe	human	Adult	Youth	female
ERR3857800	PRJEB33500	Mediterranean_diet	High_fiber_diet	Fiber	NA	NA	NA	NA	Obesity	Obesity	Italy	Europe	human	Adult	Youth	female
ERR3857801	PRJEB33500	Mediterranean_diet	High_fiber_diet	Fiber	NA	NA	NA	NA	Obesity	Obesity	Italy	Europe	human	Adult	Youth	female
ERR3857802	PRJEB33500	Mediterranean_diet	High_fiber_diet	Fiber	NA	NA	NA	NA	Obesity	Obesity	Italy	Europe	human	Adult	Youth	female
ERR3857803	PRJEB33500	Mediterranean_diet	High_fiber_diet	Fiber	NA	NA	NA	NA	Obesity	Obesity	Italy	Europe	human	Adult	Teenagers	female
ERR3857804	PRJEB33500	Mediterranean_diet	High_fiber_diet	Fiber	NA	NA	NA	NA	Obesity	Obesity	Italy	Europe	human	Adult	Teenagers	female
ERR3857805	PRJEB33500	Mediterranean_diet	High_fiber_diet	Fiber	NA	NA	NA	NA	Obesity	Obesity	Italy	Europe	human	Adult	Teenagers	female
ERR3857806	PRJEB33500	Mediterranean_diet	High_fiber_diet	Fiber	NA	NA	NA	NA	Obesity	Obesity	Italy	Europe	human	Adult	Teenagers	female
ERR3857807	PRJEB33500	Mediterranean_diet	High_fiber_diet	Fiber	NA	NA	NA	NA	Obesity	Obesity	Italy	Europe	human	Adult	Teenagers	female
ERR3857808	PRJEB33500	Mediterranean_diet	High_fiber_diet	Fiber	NA	NA	NA	NA	Obesity	Obesity	Italy	Europe	human	Adult	Teenagers	female
ERR3857809	PRJEB33500	Mediterranean_diet	High_fiber_diet	Fiber	NA	NA	NA	NA	Obesity	Obesity	Italy	Europe	human	Adult	Teenagers	female
ERR3857810	PRJEB33500	Mediterranean_diet	High_fiber_diet	Fiber	NA	NA	NA	NA	Obesity	Obesity	Italy	Europe	human	Adult	Teenagers	female
ERR3857811	PRJEB33500	Mediterranean_diet	High_fiber_diet	Fiber	NA	NA	NA	NA	Obesity	Obesity	Italy	Europe	human	Adult	Teenagers	female
ERR3857812	PRJEB33500	Mediterranean_diet	High_fiber_diet	Fiber	NA	NA	NA	NA	Obesity	Obesity	Italy	Europe	human	Adult	Teenagers	female
ERR3857813	PRJEB33500	Mediterranean_diet	High_fiber_diet	Fiber	NA	NA	NA	NA	Obesity	Obesity	Italy	Europe	human	Adult	Teenagers	female
ERR3857814	PRJEB33500	Mediterranean_diet	High_fiber_diet	Fiber	NA	NA	NA	NA	Obesity	Obesity	Italy	Europe	human	Adult	Teenagers	female
ERR3857815	PRJEB33500	Mediterranean_diet	High_fiber_diet	Fiber	NA	NA	NA	NA	Obesity	Obesity	Italy	Europe	human	Adult	Teenagers	female
ERR3857820	PRJEB33500	Mediterranean_diet	High_fiber_diet	Fiber	NA	NA	NA	NA	Obesity	Obesity	Italy	Europe	human	Adult	Youth	female
ERR3857821	PRJEB33500	Mediterranean_diet	High_fiber_diet	Fiber	NA	NA	NA	NA	Obesity	Obesity	Italy	Europe	human	Adult	Youth	female
ERR3857822	PRJEB33500	Mediterranean_diet	High_fiber_diet	Fiber	NA	NA	NA	NA	Obesity	Obesity	Italy	Europe	human	Adult	Youth	female
ERR3857823	PRJEB33500	Mediterranean_diet	High_fiber_diet	Fiber	NA	NA	NA	NA	Obesity	Obesity	Italy	Europe	human	Adult	Youth	female
ERR3857840	PRJEB33500	Mediterranean_diet	High_fiber_diet	Fiber	NA	NA	NA	NA	Obesity	Obesity	Italy	Europe	human	Adult	Middle_age	male
ERR3857841	PRJEB33500	Mediterranean_diet	High_fiber_diet	Fiber	NA	NA	NA	NA	Obesity	Obesity	Italy	Europe	human	Adult	Middle_age	male
ERR3857842	PRJEB33500	Mediterranean_diet	High_fiber_diet	Fiber	NA	NA	NA	NA	Obesity	Obesity	Italy	Europe	human	Adult	Middle_age	male
ERR3857843	PRJEB33500	Mediterranean_diet	High_fiber_diet	Fiber	NA	NA	NA	NA	Obesity	Obesity	Italy	Europe	human	Adult	Middle_age	male
ERR3857849	PRJEB33500	Mediterranean_diet	High_fiber_diet	Fiber	NA	NA	NA	NA	Obesity	Obesity	Italy	Europe	human	Adult	Middle_age	male
ERR3857850	PRJEB33500	Mediterranean_diet	High_fiber_diet	Fiber	NA	NA	NA	NA	Obesity	Obesity	Italy	Europe	human	Adult	Middle_age	male
ERR3857851	PRJEB33500	Mediterranean_diet	High_fiber_diet	Fiber	NA	NA	NA	NA	Obesity	Obesity	Italy	Europe	human	Adult	Middle_age	male
ERR3857852	PRJEB33500	Mediterranean_diet	High_fiber_diet	Fiber	NA	NA	NA	NA	Obesity	Obesity	Italy	Europe	human	Adult	Middle_age	male
ERR3857877	PRJEB33500	Mediterranean_diet	High_fiber_diet	Fiber	NA	NA	NA	NA	Obesity	Obesity	Italy	Europe	human	Adult	Middle_age	female
ERR3857878	PRJEB33500	Mediterranean_diet	High_fiber_diet	Fiber	NA	NA	NA	NA	Obesity	Obesity	Italy	Europe	human	Adult	Middle_age	female
ERR3857879	PRJEB33500	Mediterranean_diet	High_fiber_diet	Fiber	NA	NA	NA	NA	Obesity	Obesity	Italy	Europe	human	Adult	Youth	male
ERR3857880	PRJEB33500	Mediterranean_diet	High_fiber_diet	Fiber	NA	NA	NA	NA	Obesity	Obesity	Italy	Europe	human	Adult	Youth	male
ERR3857883	PRJEB33500	Mediterranean_diet	High_fiber_diet	Fiber	NA	NA	NA	NA	Obesity	Obesity	Italy	Europe	human	Adult	Middle_age	female
ERR3857884	PRJEB33500	Mediterranean_diet	High_fiber_diet	Fiber	NA	NA	NA	NA	Obesity	Obesity	Italy	Europe	human	Adult	Middle_age	female
ERR3857885	PRJEB33500	Mediterranean_diet	High_fiber_diet	Fiber	NA	NA	NA	NA	Obesity	Obesity	Italy	Europe	human	Adult	Middle_age	female
ERR3857886	PRJEB33500	Mediterranean_diet	High_fiber_diet	Fiber	NA	NA	NA	NA	Obesity	Obesity	Italy	Europe	human	Adult	Middle_age	female
ERR3857887	PRJEB33500	Mediterranean_diet	High_fiber_diet	Fiber	NA	NA	NA	NA	Obesity	Obesity	Italy	Europe	human	Adult	Middle_age	female
ERR3857888	PRJEB33500	Mediterranean_diet	High_fiber_diet	Fiber	NA	NA	NA	NA	Obesity	Obesity	Italy	Europe	human	Adult	Middle_age	female
ERR3857905	PRJEB33500	Mediterranean_diet	High_fiber_diet	Fiber	NA	NA	NA	NA	Obesity	Obesity	Italy	Europe	human	Adult	Youth	male
ERR3857906	PRJEB33500	Mediterranean_diet	High_fiber_diet	Fiber	NA	NA	NA	NA	Obesity	Obesity	Italy	Europe	human	Adult	Youth	male
ERR3857909	PRJEB33500	Mediterranean_diet	High_fiber_diet	Fiber	NA	NA	NA	NA	Obesity	Obesity	Italy	Europe	human	Adult	Youth	male
ERR3857910	PRJEB33500	Mediterranean_diet	High_fiber_diet	Fiber	NA	NA	NA	NA	Obesity	Obesity	Italy	Europe	human	Adult	Youth	male
ERR3857941	PRJEB33500	Mediterranean_diet	High_fiber_diet	Fiber	NA	NA	NA	NA	Obesity	Obesity	Italy	Europe	human	Adult	Elderly_people	male
ERR3857942	PRJEB33500	Mediterranean_diet	High_fiber_diet	Fiber	NA	NA	NA	NA	Obesity	Obesity	Italy	Europe	human	Adult	Elderly_people	male
ERR3857943	PRJEB33500	Mediterranean_diet	High_fiber_diet	Fiber	NA	NA	NA	NA	Obesity	Obesity	Italy	Europe	human	Adult	Elderly_people	male
ERR3857947	PRJEB33500	Mediterranean_diet	High_fiber_diet	Fiber	NA	NA	NA	NA	Obesity	Obesity	Italy	Europe	human	Adult	Elderly_people	male
ERR3857948	PRJEB33500	Mediterranean_diet	High_fiber_diet	Fiber	NA	NA	NA	NA	Obesity	Obesity	Italy	Europe	human	Adult	Elderly_people	male
ERR3857952	PRJEB33500	Mediterranean_diet	High_fiber_diet	Fiber	NA	NA	NA	NA	Obesity	Obesity	Italy	Europe	human	Adult	Elderly_people	male
ERR3857953	PRJEB33500	Mediterranean_diet	High_fiber_diet	Fiber	NA	NA	NA	NA	Obesity	Obesity	Italy	Europe	human	Adult	Elderly_people	male
ERR3857954	PRJEB33500	Mediterranean_diet	High_fiber_diet	Fiber	NA	NA	NA	NA	Obesity	Obesity	Italy	Europe	human	Adult	Elderly_people	female
ERR3857955	PRJEB33500	Mediterranean_diet	High_fiber_diet	Fiber	NA	NA	NA	NA	Obesity	Obesity	Italy	Europe	human	Adult	Elderly_people	female
ERR3857956	PRJEB33500	Mediterranean_diet	High_fiber_diet	Fiber	NA	NA	NA	NA	Obesity	Obesity	Italy	Europe	human	Adult	Elderly_people	female
ERR3857957	PRJEB33500	Mediterranean_diet	High_fiber_diet	Fiber	NA	NA	NA	NA	Obesity	Obesity	Italy	Europe	human	Adult	Elderly_people	female
ERR3857958	PRJEB33500	Mediterranean_diet	High_fiber_diet	Fiber	NA	NA	NA	NA	Obesity	Obesity	Italy	Europe	human	Adult	Elderly_people	female
ERR3857959	PRJEB33500	Mediterranean_diet	High_fiber_diet	Fiber	NA	NA	NA	NA	Obesity	Obesity	Italy	Europe	human	Adult	Elderly_people	female
ERR3857960	PRJEB33500	Mediterranean_diet	High_fiber_diet	Fiber	NA	NA	NA	NA	Obesity	Obesity	Italy	Europe	human	Adult	Elderly_people	male
ERR3857961	PRJEB33500	Mediterranean_diet	High_fiber_diet	Fiber	NA	NA	NA	NA	Obesity	Obesity	Italy	Europe	human	Adult	Elderly_people	male
ERR3857962	PRJEB33500	Mediterranean_diet	High_fiber_diet	Fiber	NA	NA	NA	NA	Obesity	Obesity	Italy	Europe	human	Adult	Elderly_people	male
ERR3857963	PRJEB33500	Mediterranean_diet	High_fiber_diet	Fiber	NA	NA	NA	NA	Obesity	Obesity	Italy	Europe	human	Adult	Middle_age	female
ERR3857964	PRJEB33500	Mediterranean_diet	High_fiber_diet	Fiber	NA	NA	NA	NA	Obesity	Obesity	Italy	Europe	human	Adult	Middle_age	female
ERR3857969	PRJEB33500	Mediterranean_diet	High_fiber_diet	Fiber	NA	NA	NA	NA	Obesity	Obesity	Italy	Europe	human	Adult	Youth	male
ERR3857970	PRJEB33500	Mediterranean_diet	High_fiber_diet	Fiber	NA	NA	NA	NA	Obesity	Obesity	Italy	Europe	human	Adult	Youth	male
ERR3857975	PRJEB33500	Mediterranean_diet	High_fiber_diet	Fiber	NA	NA	NA	NA	Obesity	Obesity	Italy	Europe	human	Adult	Middle_age	female
ERR3857976	PRJEB33500	Mediterranean_diet	High_fiber_diet	Fiber	NA	NA	NA	NA	Obesity	Obesity	Italy	Europe	human	Adult	Middle_age	female
ERR3857985	PRJEB33500	Mediterranean_diet	High_fiber_diet	Fiber	NA	NA	NA	NA	Obesity	Obesity	Italy	Europe	human	Adult	Middle_age	female
ERR3857986	PRJEB33500	Mediterranean_diet	High_fiber_diet	Fiber	NA	NA	NA	NA	Obesity	Obesity	Italy	Europe	human	Adult	Middle_age	female
ERR3857989	PRJEB33500	Mediterranean_diet	High_fiber_diet	Fiber	NA	NA	NA	NA	Obesity	Obesity	Italy	Europe	human	Adult	Middle_age	female
ERR3857990	PRJEB33500	Mediterranean_diet	High_fiber_diet	Fiber	NA	NA	NA	NA	Obesity	Obesity	Italy	Europe	human	Adult	Middle_age	female
ERR3857991	PRJEB33500	Mediterranean_diet	High_fiber_diet	Fiber	NA	NA	NA	NA	Obesity	Obesity	Italy	Europe	human	Adult	Middle_age	female
ERR3857992	PRJEB33500	Mediterranean_diet	High_fiber_diet	Fiber	NA	NA	NA	NA	Obesity	Obesity	Italy	Europe	human	Adult	Middle_age	female
ERR5317671	PRJEB43147	Mediterranean_diet	High_fiber_diet	Fiber	NA	NA	NA	NA	Obesity	Obesity	Spain	Europe	human	Adult	NA	NA
ERR5317673	PRJEB43147	Mediterranean_diet	High_fiber_diet	Fiber	NA	NA	NA	NA	Obesity	Obesity	Spain	Europe	human	Adult	NA	NA
ERR5317675	PRJEB43147	Mediterranean_diet	High_fiber_diet	Fiber	NA	NA	NA	NA	Obesity	Obesity	Spain	Europe	human	Adult	NA	NA
ERR5317677	PRJEB43147	Mediterranean_diet	High_fiber_diet	Fiber	NA	NA	NA	NA	Obesity	Obesity	Spain	Europe	human	Adult	NA	NA
ERR5317679	PRJEB43147	Mediterranean_diet	High_fiber_diet	Fiber	NA	NA	NA	NA	Obesity	Obesity	Spain	Europe	human	Adult	NA	NA
ERR5317681	PRJEB43147	Mediterranean_diet	High_fiber_diet	Fiber	NA	NA	NA	NA	Obesity	Obesity	Spain	Europe	human	Adult	NA	NA
ERR5317683	PRJEB43147	Mediterranean_diet	High_fiber_diet	Fiber	NA	NA	NA	NA	Obesity	Obesity	Spain	Europe	human	Adult	NA	NA
ERR5317685	PRJEB43147	Mediterranean_diet	High_fiber_diet	Fiber	NA	NA	NA	NA	Obesity	Obesity	Spain	Europe	human	Adult	NA	NA
ERR5317687	PRJEB43147	Mediterranean_diet	High_fiber_diet	Fiber	NA	NA	NA	NA	Obesity	Obesity	Spain	Europe	human	Adult	NA	NA
ERR5317689	PRJEB43147	Mediterranean_diet	High_fiber_diet	Fiber	NA	NA	NA	NA	Obesity	Obesity	Spain	Europe	human	Adult	NA	NA
ERR5317691	PRJEB43147	Mediterranean_diet	High_fiber_diet	Fiber	NA	NA	NA	NA	Obesity	Obesity	Spain	Europe	human	Adult	NA	NA
ERR5317693	PRJEB43147	Mediterranean_diet	High_fiber_diet	Fiber	NA	NA	NA	NA	Obesity	Obesity	Spain	Europe	human	Adult	NA	NA
ERR5317695	PRJEB43147	Mediterranean_diet	High_fiber_diet	Fiber	NA	NA	NA	NA	Obesity	Obesity	Spain	Europe	human	Adult	NA	NA
ERR5317697	PRJEB43147	Mediterranean_diet	High_fiber_diet	Fiber	NA	NA	NA	NA	Obesity	Obesity	Spain	Europe	human	Adult	NA	NA
ERR5317699	PRJEB43147	Mediterranean_diet	High_fiber_diet	Fiber	NA	NA	NA	NA	Obesity	Obesity	Spain	Europe	human	Adult	NA	NA
ERR5317701	PRJEB43147	Mediterranean_diet	High_fiber_diet	Fiber	NA	NA	NA	NA	Obesity	Obesity	Spain	Europe	human	Adult	NA	NA
ERR5317703	PRJEB43147	Mediterranean_diet	High_fiber_diet	Fiber	NA	NA	NA	NA	Obesity	Obesity	Spain	Europe	human	Adult	NA	NA
ERR5317705	PRJEB43147	Mediterranean_diet	High_fiber_diet	Fiber	NA	NA	NA	NA	Obesity	Obesity	Spain	Europe	human	Adult	NA	NA
ERR5883785	PRJEB44237	Mediterranean_diet	High_fiber_diet	Fiber	NA	NA	NA	NA	Obesity	Obesity	Netherlands	Europe	human	Adult	Middle_age	male
ERR5883790	PRJEB44237	Mediterranean_diet	High_fiber_diet	Fiber	NA	NA	NA	NA	Obesity	Obesity	Netherlands	Europe	human	Adult	Middle_age	male
ERR5883795	PRJEB44237	Mediterranean_diet	High_fiber_diet	Fiber	NA	NA	NA	NA	Obesity	Obesity	Netherlands	Europe	human	Adult	Middle_age	male
ERR5883799	PRJEB44237	Mediterranean_diet	High_fiber_diet	Fiber	NA	NA	NA	NA	Obesity	Obesity	Netherlands	Europe	human	Adult	Middle_age	male
ERR5883804	PRJEB44237	Mediterranean_diet	High_fiber_diet	Fiber	NA	NA	NA	NA	Obesity	Obesity	Netherlands	Europe	human	Adult	Middle_age	male
ERR5883809	PRJEB44237	Mediterranean_diet	High_fiber_diet	Fiber	NA	NA	NA	NA	Obesity	Obesity	Netherlands	Europe	human	Adult	Middle_age	male
ERR5883814	PRJEB44237	Mediterranean_diet	High_fiber_diet	Fiber	NA	NA	NA	NA	Obesity	Obesity	Netherlands	Europe	human	Adult	Middle_age	male
ERR5883819	PRJEB44237	Mediterranean_diet	High_fiber_diet	Fiber	NA	NA	NA	NA	Obesity	Obesity	Netherlands	Europe	human	Adult	Middle_age	male
ERR5883824	PRJEB44237	Mediterranean_diet	High_fiber_diet	Fiber	NA	NA	NA	NA	Obesity	Obesity	Netherlands	Europe	human	Adult	Middle_age	male
ERR5883829	PRJEB44237	Mediterranean_diet	High_fiber_diet	Fiber	NA	NA	NA	NA	Obesity	Obesity	Netherlands	Europe	human	Adult	Middle_age	male
ERR5883834	PRJEB44237	Mediterranean_diet	High_fiber_diet	Fiber	NA	NA	NA	NA	Obesity	Obesity	Netherlands	Europe	human	Adult	Middle_age	male
ERR5883839	PRJEB44237	Mediterranean_diet	High_fiber_diet	Fiber	NA	NA	NA	NA	Obesity	Obesity	Netherlands	Europe	human	Adult	Middle_age	male
ERR5883844	PRJEB44237	Mediterranean_diet	High_fiber_diet	Fiber	NA	NA	NA	NA	Obesity	Obesity	Netherlands	Europe	human	Adult	Middle_age	male
ERR5883849	PRJEB44237	Mediterranean_diet	High_fiber_diet	Fiber	NA	NA	NA	NA	Obesity	Obesity	Netherlands	Europe	human	Adult	Middle_age	male
ERR5883854	PRJEB44237	Mediterranean_diet	High_fiber_diet	Fiber	NA	NA	NA	NA	Obesity	Obesity	Netherlands	Europe	human	Adult	Middle_age	male
ERR5883859	PRJEB44237	Mediterranean_diet	High_fiber_diet	Fiber	NA	NA	NA	NA	Obesity	Obesity	Netherlands	Europe	human	Adult	Middle_age	male
ERR5883864	PRJEB44237	Mediterranean_diet	High_fiber_diet	Fiber	NA	NA	NA	NA	Obesity	Obesity	Netherlands	Europe	human	Adult	Middle_age	male
ERR5883869	PRJEB44237	Mediterranean_diet	High_fiber_diet	Fiber	NA	NA	NA	NA	Obesity	Obesity	Netherlands	Europe	human	Adult	Middle_age	male
ERR5883874	PRJEB44237	Mediterranean_diet	High_fiber_diet	Fiber	NA	NA	NA	NA	Obesity	Obesity	Netherlands	Europe	human	Adult	Middle_age	male
ERR5883879	PRJEB44237	Mediterranean_diet	High_fiber_diet	Fiber	NA	NA	NA	NA	Obesity	Obesity	Netherlands	Europe	human	Adult	Middle_age	male
ERR5883884	PRJEB44237	Mediterranean_diet	High_fiber_diet	Fiber	NA	NA	NA	NA	Obesity	Obesity	Netherlands	Europe	human	Adult	Middle_age	male
ERR5883889	PRJEB44237	Mediterranean_diet	High_fiber_diet	Fiber	NA	NA	NA	NA	Obesity	Obesity	Netherlands	Europe	human	Adult	Middle_age	male
ERR5883894	PRJEB44237	Mediterranean_diet	High_fiber_diet	Fiber	NA	NA	NA	NA	Obesity	Obesity	Netherlands	Europe	human	Adult	Middle_age	male
ERR5883899	PRJEB44237	Mediterranean_diet	High_fiber_diet	Fiber	NA	NA	NA	NA	Obesity	Obesity	Netherlands	Europe	human	Adult	Middle_age	male
SRR1761664	PRJNA268964	Low_urbanization	Low_urbanization	Urbanization	NA	NA	NA	NA	Healthy	Healthy	Peru	South_America	human	NA	NA	female
SRR1761665	PRJNA268964	Low_urbanization	Low_urbanization	Urbanization	NA	NA	NA	NA	Obesity	Obesity	Peru	South_America	human	NA	NA	female
SRR1761666	PRJNA268964	Low_urbanization	Low_urbanization	Urbanization	NA	NA	NA	NA	Healthy	Healthy	Peru	South_America	human	NA	NA	NA
SRR1761667	PRJNA268964	Low_urbanization	Low_urbanization	Urbanization	NA	NA	NA	NA	Healthy	Healthy	Peru	South_America	human	NA	NA	male
SRR1761668	PRJNA268964	Low_urbanization	Low_urbanization	Urbanization	NA	NA	NA	NA	Obesity	Obesity	Peru	South_America	human	NA	NA	female
SRR1761669	PRJNA268964	Low_urbanization	Low_urbanization	Urbanization	NA	NA	NA	NA	Obesity	Obesity	Peru	South_America	human	NA	NA	female
SRR1761670	PRJNA268964	Low_urbanization	Low_urbanization	Urbanization	NA	NA	NA	NA	NA	NA	Peru	South_America	human	NA	NA	female
SRR1761671	PRJNA268964	Low_urbanization	Low_urbanization	Urbanization	NA	NA	NA	NA	NA	NA	Peru	South_America	human	NA	NA	female
SRR1761672	PRJNA268964	Low_urbanization	Low_urbanization	Urbanization	NA	NA	NA	NA	Healthy	Healthy	Peru	South_America	human	NA	NA	female
SRR1761673	PRJNA268964	Low_urbanization	Low_urbanization	Urbanization	NA	NA	NA	NA	NA	NA	Peru	South_America	human	NA	NA	female
SRR1761674	PRJNA268964	Low_urbanization	Low_urbanization	Urbanization	NA	NA	NA	NA	Obesity	Obesity	Peru	South_America	human	NA	NA	female
SRR1761675	PRJNA268964	Low_urbanization	Low_urbanization	Urbanization	NA	NA	NA	NA	Obesity	Obesity	Peru	South_America	human	NA	NA	female
SRR1761698	PRJNA268964	Low_urbanization	Low_urbanization	Urbanization	NA	NA	NA	NA	NA	NA	Peru	South_America	human	NA	NA	male
SRR1761699	PRJNA268964	Low_urbanization	Low_urbanization	Urbanization	NA	NA	NA	NA	Healthy	Healthy	Peru	South_America	human	NA	NA	female
SRR1761700	PRJNA268964	Low_urbanization	Low_urbanization	Urbanization	NA	NA	NA	NA	Healthy	Healthy	Peru	South_America	human	NA	NA	male
SRR1761701	PRJNA268964	Low_urbanization	Low_urbanization	Urbanization	NA	NA	NA	NA	NA	NA	Peru	South_America	human	NA	NA	male
SRR1761702	PRJNA268964	Low_urbanization	Low_urbanization	Urbanization	NA	NA	NA	NA	Healthy	Healthy	Peru	South_America	human	NA	NA	female
SRR1761703	PRJNA268964	Low_urbanization	Low_urbanization	Urbanization	NA	NA	NA	NA	Obesity	Obesity	Peru	South_America	human	NA	NA	female
SRR1761704	PRJNA268964	Low_urbanization	Low_urbanization	Urbanization	NA	NA	NA	NA	Healthy	Healthy	Peru	South_America	human	NA	NA	female
SRR1761705	PRJNA268964	Low_urbanization	Low_urbanization	Urbanization	NA	NA	NA	NA	Healthy	Healthy	Peru	South_America	human	NA	NA	male
SRR1761706	PRJNA268964	Low_urbanization	Low_urbanization	Urbanization	NA	NA	NA	NA	Healthy	Healthy	Peru	South_America	human	NA	NA	male
SRR1761707	PRJNA268964	Low_urbanization	Low_urbanization	Urbanization	NA	NA	NA	NA	NA	NA	Peru	South_America	human	NA	NA	female
SRR1761708	PRJNA268964	Low_urbanization	Low_urbanization	Urbanization	NA	NA	NA	NA	Healthy	Healthy	Peru	South_America	human	NA	NA	female
SRR1761709	PRJNA268964	Low_urbanization	Low_urbanization	Urbanization	NA	NA	NA	NA	Healthy	Healthy	Peru	South_America	human	NA	NA	female
SRR1761710	PRJNA268964	Low_urbanization	Low_urbanization	Urbanization	NA	NA	NA	NA	Healthy	Healthy	Peru	South_America	human	NA	NA	male
SRR1761711	PRJNA268964	Low_urbanization	Low_urbanization	Urbanization	NA	NA	NA	NA	Healthy	Healthy	Peru	South_America	human	NA	NA	male
SRR1761712	PRJNA268964	Low_urbanization	Low_urbanization	Urbanization	NA	NA	NA	NA	Healthy	Healthy	Peru	South_America	human	NA	NA	female
SRR1761713	PRJNA268964	Low_urbanization	Low_urbanization	Urbanization	NA	NA	NA	NA	Healthy	Healthy	Peru	South_America	human	NA	NA	female
SRR1761714	PRJNA268964	Low_urbanization	Low_urbanization	Urbanization	NA	NA	NA	NA	Healthy	Healthy	Peru	South_America	human	NA	NA	male
SRR1761715	PRJNA268964	Low_urbanization	Low_urbanization	Urbanization	NA	NA	NA	NA	Healthy	Healthy	Peru	South_America	human	NA	NA	male
SRR1761716	PRJNA268964	Low_urbanization	Low_urbanization	Urbanization	NA	NA	NA	NA	Obesity	Obesity	Peru	South_America	human	NA	NA	female
SRR1761717	PRJNA268964	Low_urbanization	Low_urbanization	Urbanization	NA	NA	NA	NA	Healthy	Healthy	Peru	South_America	human	NA	NA	female
SRR1761718	PRJNA268964	Low_urbanization	Low_urbanization	Urbanization	NA	NA	NA	NA	NA	NA	Peru	South_America	human	NA	NA	male
SRR1761719	PRJNA268964	Low_urbanization	Low_urbanization	Urbanization	NA	NA	NA	NA	Healthy	Healthy	Peru	South_America	human	NA	NA	male
SRR1761720	PRJNA268964	Low_urbanization	Low_urbanization	Urbanization	NA	NA	NA	NA	Healthy	Healthy	Peru	South_America	human	NA	NA	female
SRR1761721	PRJNA268964	Low_urbanization	Low_urbanization	Urbanization	NA	NA	NA	NA	Healthy	Healthy	Peru	South_America	human	NA	NA	male
SRR1927149	PRJNA278393	Low_urbanization	Low_urbanization	Urbanization	NA	NA	NA	NA	NA	NA	Tanzania	Africa	human	Adult	NA	NA
SRR1929408	PRJNA278393	Low_urbanization	Low_urbanization	Urbanization	NA	NA	NA	NA	NA	NA	Tanzania	Africa	human	Adult	NA	NA
SRR1929484	PRJNA278393	Low_urbanization	Low_urbanization	Urbanization	NA	NA	NA	NA	NA	NA	Tanzania	Africa	human	Adult	NA	NA
SRR1929485	PRJNA278393	Low_urbanization	Low_urbanization	Urbanization	NA	NA	NA	NA	NA	NA	Tanzania	Africa	human	Adult	NA	NA
SRR1929563	PRJNA278393	Low_urbanization	Low_urbanization	Urbanization	NA	NA	NA	NA	NA	NA	Tanzania	Africa	human	Adult	NA	NA
SRR1929574	PRJNA278393	Low_urbanization	Low_urbanization	Urbanization	NA	NA	NA	NA	NA	NA	Tanzania	Africa	human	Adult	NA	NA
SRR1930121	PRJNA278393	Low_urbanization	Low_urbanization	Urbanization	NA	NA	NA	NA	NA	NA	Tanzania	Africa	human	Adult	NA	NA
SRR1930122	PRJNA278393	Low_urbanization	Low_urbanization	Urbanization	NA	NA	NA	NA	NA	NA	Tanzania	Africa	human	Adult	NA	NA
SRR1930123	PRJNA278393	Low_urbanization	Low_urbanization	Urbanization	NA	NA	NA	NA	NA	NA	Tanzania	Africa	human	Adult	NA	NA
SRR1930128	PRJNA278393	Low_urbanization	Low_urbanization	Urbanization	NA	NA	NA	NA	NA	NA	Tanzania	Africa	human	Adult	NA	NA
SRR1930132	PRJNA278393	Low_urbanization	Low_urbanization	Urbanization	NA	NA	NA	NA	NA	NA	Tanzania	Africa	human	Adult	NA	NA
SRR1930133	PRJNA278393	Low_urbanization	Low_urbanization	Urbanization	NA	NA	NA	NA	NA	NA	Tanzania	Africa	human	Adult	NA	NA
SRR1930134	PRJNA278393	Low_urbanization	Low_urbanization	Urbanization	NA	NA	NA	NA	NA	NA	Tanzania	Africa	human	Adult	NA	NA
SRR1930136	PRJNA278393	Low_urbanization	Low_urbanization	Urbanization	NA	NA	NA	NA	NA	NA	Tanzania	Africa	human	Adult	NA	NA
SRR1930138	PRJNA278393	Low_urbanization	Low_urbanization	Urbanization	NA	NA	NA	NA	NA	NA	Tanzania	Africa	human	Adult	NA	NA
SRR1930140	PRJNA278393	Low_urbanization	Low_urbanization	Urbanization	NA	NA	NA	NA	NA	NA	Tanzania	Africa	human	Adult	NA	NA
SRR1930141	PRJNA278393	Low_urbanization	Low_urbanization	Urbanization	NA	NA	NA	NA	NA	NA	Tanzania	Africa	human	Adult	NA	NA
SRR1930142	PRJNA278393	Low_urbanization	Low_urbanization	Urbanization	NA	NA	NA	NA	NA	NA	Tanzania	Africa	human	Adult	NA	NA
SRR1930143	PRJNA278393	Low_urbanization	Low_urbanization	Urbanization	NA	NA	NA	NA	NA	NA	Tanzania	Africa	human	Adult	NA	NA
SRR1930144	PRJNA278393	Low_urbanization	Low_urbanization	Urbanization	NA	NA	NA	NA	NA	NA	Tanzania	Africa	human	Adult	NA	NA
SRR1930145	PRJNA278393	Low_urbanization	Low_urbanization	Urbanization	NA	NA	NA	NA	NA	NA	Tanzania	Africa	human	Adult	NA	NA
SRR1930149	PRJNA278393	Low_urbanization	Low_urbanization	Urbanization	NA	NA	NA	NA	NA	NA	Tanzania	Africa	human	Adult	NA	NA
SRR1930176	PRJNA278393	Low_urbanization	Low_urbanization	Urbanization	NA	NA	NA	NA	NA	NA	Tanzania	Africa	human	Adult	NA	NA
SRR1930177	PRJNA278393	Low_urbanization	Low_urbanization	Urbanization	NA	NA	NA	NA	NA	NA	Tanzania	Africa	human	Adult	NA	NA
SRR1930179	PRJNA278393	Low_urbanization	Low_urbanization	Urbanization	NA	NA	NA	NA	NA	NA	Tanzania	Africa	human	Adult	NA	NA
SRR1930187	PRJNA278393	Low_urbanization	Low_urbanization	Urbanization	NA	NA	NA	NA	NA	NA	Tanzania	Africa	human	Adult	NA	NA
SRR1930244	PRJNA278393	Low_urbanization	Low_urbanization	Urbanization	NA	NA	NA	NA	NA	NA	Tanzania	Africa	human	Adult	NA	NA
SRR8164255	PRJNA503909	Low_urbanization	Low_urbanization	Urbanization	NA	NA	NA	NA	NA	NA	Australia	Oceania	human	Adult	Middle_age	male
SRR8164256	PRJNA503909	Low_urbanization	Low_urbanization	Urbanization	NA	NA	NA	NA	NA	NA	Australia	Oceania	human	Adult	Elderly_people	female
SRR8164257	PRJNA503909	Low_urbanization	Low_urbanization	Urbanization	NA	NA	NA	NA	NA	NA	Australia	Oceania	human	Adult	Youth	female
SRR8164258	PRJNA503909	Low_urbanization	Low_urbanization	Urbanization	NA	NA	NA	NA	NA	NA	Australia	Oceania	human	Adult	Elderly_people	female
SRR8164259	PRJNA503909	Low_urbanization	Low_urbanization	Urbanization	NA	NA	NA	NA	NA	NA	Australia	Oceania	human	Adult	Elderly_people	male
SRR8164260	PRJNA503909	Low_urbanization	Low_urbanization	Urbanization	NA	NA	NA	NA	NA	NA	Australia	Oceania	human	Adult	Middle_age	male
SRR8164261	PRJNA503909	Low_urbanization	Low_urbanization	Urbanization	NA	NA	NA	NA	NA	NA	Australia	Oceania	human	Adult	Middle_age	male
SRR8164262	PRJNA503909	Low_urbanization	Low_urbanization	Urbanization	NA	NA	NA	NA	NA	NA	Australia	Oceania	human	Adult	Elderly_people	male
SRR8164263	PRJNA503909	Low_urbanization	Low_urbanization	Urbanization	NA	NA	NA	NA	NA	NA	Australia	Oceania	human	Adult	Middle_age	male
SRR8164264	PRJNA503909	Low_urbanization	Low_urbanization	Urbanization	NA	NA	NA	NA	NA	NA	Australia	Oceania	human	Adult	Youth	male
SRR8164265	PRJNA503909	Low_urbanization	Low_urbanization	Urbanization	NA	NA	NA	NA	NA	NA	Australia	Oceania	human	Adult	Elderly_people	male
SRR8164266	PRJNA503909	Low_urbanization	Low_urbanization	Urbanization	NA	NA	NA	NA	NA	NA	Australia	Oceania	human	Adult	Elderly_people	female
SRR8164267	PRJNA503909	Low_urbanization	Low_urbanization	Urbanization	NA	NA	NA	NA	NA	NA	Australia	Oceania	human	Adult	Elderly_people	female
SRR8164268	PRJNA503909	Low_urbanization	Low_urbanization	Urbanization	NA	NA	NA	NA	NA	NA	Australia	Oceania	human	Adult	Middle_age	female
SRR8164269	PRJNA503909	Low_urbanization	Low_urbanization	Urbanization	NA	NA	NA	NA	NA	NA	Australia	Oceania	human	Adult	Youth	female
SRR8164270	PRJNA503909	Low_urbanization	Low_urbanization	Urbanization	NA	NA	NA	NA	NA	NA	Australia	Oceania	human	Adult	Elderly_people	female
SRR8164271	PRJNA503909	Low_urbanization	Low_urbanization	Urbanization	NA	NA	NA	NA	NA	NA	Australia	Oceania	human	Adult	Youth	male
SRR8164272	PRJNA503909	Low_urbanization	Low_urbanization	Urbanization	NA	NA	NA	NA	NA	NA	Australia	Oceania	human	Adult	Elderly_people	male
SRR8164273	PRJNA503909	Low_urbanization	Low_urbanization	Urbanization	NA	NA	NA	NA	NA	NA	Australia	Oceania	human	Adult	Teenagers	male
SRR8164274	PRJNA503909	Low_urbanization	Low_urbanization	Urbanization	NA	NA	NA	NA	NA	NA	Australia	Oceania	human	Adult	Teenagers	male
SRR8164285	PRJNA503909	Low_urbanization	Low_urbanization	Urbanization	NA	NA	NA	NA	NA	NA	Australia	Oceania	human	Adult	Elderly_people	male
SRR8164286	PRJNA503909	Low_urbanization	Low_urbanization	Urbanization	NA	NA	NA	NA	NA	NA	Australia	Oceania	human	Adult	Middle_age	male
SRR8164287	PRJNA503909	Low_urbanization	Low_urbanization	Urbanization	NA	NA	NA	NA	NA	NA	Australia	Oceania	human	Adult	Youth	male
SRR8164288	PRJNA503909	Low_urbanization	Low_urbanization	Urbanization	NA	NA	NA	NA	NA	NA	Australia	Oceania	human	Adult	Elderly_people	female
SRR8164289	PRJNA503909	Low_urbanization	Low_urbanization	Urbanization	NA	NA	NA	NA	NA	NA	Australia	Oceania	human	Adult	Middle_age	female
SRR8164290	PRJNA503909	Low_urbanization	Low_urbanization	Urbanization	NA	NA	NA	NA	NA	NA	Australia	Oceania	human	Adult	Middle_age	male
SRR8164291	PRJNA503909	Low_urbanization	Low_urbanization	Urbanization	NA	NA	NA	NA	NA	NA	Australia	Oceania	human	Adult	Elderly_people	female
SRR8164292	PRJNA503909	Low_urbanization	Low_urbanization	Urbanization	NA	NA	NA	NA	NA	NA	Australia	Oceania	human	Adult	Middle_age	male
SRR8164293	PRJNA503909	Low_urbanization	Low_urbanization	Urbanization	NA	NA	NA	NA	NA	NA	Australia	Oceania	human	Adult	Youth	male
SRR8164294	PRJNA503909	Low_urbanization	Low_urbanization	Urbanization	NA	NA	NA	NA	NA	NA	Australia	Oceania	human	Adult	Youth	female
SRR8164295	PRJNA503909	Low_urbanization	Low_urbanization	Urbanization	NA	NA	NA	NA	NA	NA	Australia	Oceania	human	Adult	Elderly_people	female
SRR8164296	PRJNA503909	Low_urbanization	Low_urbanization	Urbanization	NA	NA	NA	NA	NA	NA	Australia	Oceania	human	Adult	Middle_age	male
SRR8164297	PRJNA503909	Low_urbanization	Low_urbanization	Urbanization	NA	NA	NA	NA	NA	NA	Australia	Oceania	human	Adult	Youth	female
SRR8164298	PRJNA503909	Low_urbanization	Low_urbanization	Urbanization	NA	NA	NA	NA	NA	NA	Australia	Oceania	human	Adult	Middle_age	female
SRR8164299	PRJNA503909	Low_urbanization	Low_urbanization	Urbanization	NA	NA	NA	NA	NA	NA	Australia	Oceania	human	Adult	Youth	female
SRR8164300	PRJNA503909	Low_urbanization	Low_urbanization	Urbanization	NA	NA	NA	NA	NA	NA	Australia	Oceania	human	Adult	Elderly_people	male
SRR8164301	PRJNA503909	Low_urbanization	Low_urbanization	Urbanization	NA	NA	NA	NA	NA	NA	Australia	Oceania	human	Adult	Youth	female
SRR8164302	PRJNA503909	Low_urbanization	Low_urbanization	Urbanization	NA	NA	NA	NA	NA	NA	Australia	Oceania	human	Adult	Elderly_people	female
SRR8164303	PRJNA503909	Low_urbanization	Low_urbanization	Urbanization	NA	NA	NA	NA	NA	NA	Australia	Oceania	human	Adult	Youth	male
SRR8164304	PRJNA503909	Low_urbanization	Low_urbanization	Urbanization	NA	NA	NA	NA	NA	NA	Australia	Oceania	human	Adult	Middle_age	female
SRR8164315	PRJNA503909	Low_urbanization	Low_urbanization	Urbanization	NA	NA	NA	NA	NA	NA	Australia	Oceania	human	Adult	Middle_age	male
SRR8164316	PRJNA503909	Low_urbanization	Low_urbanization	Urbanization	NA	NA	NA	NA	NA	NA	Australia	Oceania	human	Adult	Elderly_people	female
SRR8164317	PRJNA503909	Low_urbanization	Low_urbanization	Urbanization	NA	NA	NA	NA	NA	NA	Australia	Oceania	human	Adult	Youth	male
SRR8164318	PRJNA503909	Low_urbanization	Low_urbanization	Urbanization	NA	NA	NA	NA	NA	NA	Australia	Oceania	human	Adult	Elderly_people	female
SRR8164319	PRJNA503909	Low_urbanization	Low_urbanization	Urbanization	NA	NA	NA	NA	NA	NA	Australia	Oceania	human	Adult	Elderly_people	male
SRR8164320	PRJNA503909	Low_urbanization	Low_urbanization	Urbanization	NA	NA	NA	NA	NA	NA	Australia	Oceania	human	Adult	Elderly_people	male
SRR8164321	PRJNA503909	Low_urbanization	Low_urbanization	Urbanization	NA	NA	NA	NA	NA	NA	Australia	Oceania	human	Adult	Middle_age	female
SRR8164322	PRJNA503909	Low_urbanization	Low_urbanization	Urbanization	NA	NA	NA	NA	NA	NA	Australia	Oceania	human	Adult	Elderly_people	female
SRR8164323	PRJNA503909	Low_urbanization	Low_urbanization	Urbanization	NA	NA	NA	NA	NA	NA	Australia	Oceania	human	Adult	Elderly_people	female
SRR8164324	PRJNA503909	Low_urbanization	Low_urbanization	Urbanization	NA	NA	NA	NA	NA	NA	Australia	Oceania	human	Adult	Teenagers	male
SRR7989808	PRJNA491335.2	Low_gluten_diet	Low_gluten_diet	Gluten	NA	NA	NA	NA	NA	NA	Denmark	Europe	human	Adult	Middle_age	male
SRR7989810	PRJNA491335.2	Low_gluten_diet	Low_gluten_diet	Gluten	NA	NA	NA	NA	NA	NA	Denmark	Europe	human	Adult	Middle_age	female
SRR7989812	PRJNA491335.2	Low_gluten_diet	Low_gluten_diet	Gluten	NA	NA	NA	NA	NA	NA	Denmark	Europe	human	Adult	Middle_age	female
SRR7989814	PRJNA491335.2	Low_gluten_diet	Low_gluten_diet	Gluten	NA	NA	NA	NA	NA	NA	Denmark	Europe	human	Adult	Youth	male
SRR7989816	PRJNA491335.2	Low_gluten_diet	Low_gluten_diet	Gluten	NA	NA	NA	NA	NA	NA	Denmark	Europe	human	Adult	Elderly_people	female
SRR7989822	PRJNA491335.2	Low_gluten_diet	Low_gluten_diet	Gluten	NA	NA	NA	NA	NA	NA	Denmark	Europe	human	Adult	Middle_age	female
SRR7989826	PRJNA491335.2	Low_gluten_diet	Low_gluten_diet	Gluten	NA	NA	NA	NA	NA	NA	Denmark	Europe	human	Adult	Elderly_people	female
SRR7989830	PRJNA491335.2	Low_gluten_diet	Low_gluten_diet	Gluten	NA	NA	NA	NA	NA	NA	Denmark	Europe	human	Adult	Middle_age	male
SRR7989838	PRJNA491335.2	Low_gluten_diet	Low_gluten_diet	Gluten	NA	NA	NA	NA	NA	NA	Denmark	Europe	human	Adult	Youth	female
SRR7989840	PRJNA491335.2	Low_gluten_diet	Low_gluten_diet	Gluten	NA	NA	NA	NA	NA	NA	Denmark	Europe	human	Adult	Middle_age	female
SRR7989846	PRJNA491335.2	Low_gluten_diet	Low_gluten_diet	Gluten	NA	NA	NA	NA	NA	NA	Denmark	Europe	human	Adult	Middle_age	female
SRR7989850	PRJNA491335.2	Low_gluten_diet	Low_gluten_diet	Gluten	NA	NA	NA	NA	NA	NA	Denmark	Europe	human	Adult	Middle_age	female
SRR7989852	PRJNA491335.2	Low_gluten_diet	Low_gluten_diet	Gluten	NA	NA	NA	NA	NA	NA	Denmark	Europe	human	Adult	Youth	female
SRR7989859	PRJNA491335.2	Low_gluten_diet	Low_gluten_diet	Gluten	NA	NA	NA	NA	NA	NA	Denmark	Europe	human	Adult	Middle_age	female
SRR7989861	PRJNA491335.2	Low_gluten_diet	Low_gluten_diet	Gluten	NA	NA	NA	NA	NA	NA	Denmark	Europe	human	Adult	Middle_age	female
SRR7989863	PRJNA491335.2	Low_gluten_diet	Low_gluten_diet	Gluten	NA	NA	NA	NA	NA	NA	Denmark	Europe	human	Adult	Youth	female
SRR7989867	PRJNA491335.2	Low_gluten_diet	Low_gluten_diet	Gluten	NA	NA	NA	NA	NA	NA	Denmark	Europe	human	Adult	Elderly_people	male
SRR7989869	PRJNA491335.2	Low_gluten_diet	Low_gluten_diet	Gluten	NA	NA	NA	NA	NA	NA	Denmark	Europe	human	Adult	Middle_age	female
SRR7989873	PRJNA491335.2	Low_gluten_diet	Low_gluten_diet	Gluten	NA	NA	NA	NA	NA	NA	Denmark	Europe	human	Adult	Middle_age	female
SRR7989878	PRJNA491335.2	Low_gluten_diet	Low_gluten_diet	Gluten	NA	NA	NA	NA	NA	NA	Denmark	Europe	human	Adult	Middle_age	male
SRR7989882	PRJNA491335.2	Low_gluten_diet	Low_gluten_diet	Gluten	NA	NA	NA	NA	NA	NA	Denmark	Europe	human	Adult	Middle_age	female
SRR7989886	PRJNA491335.2	Low_gluten_diet	Low_gluten_diet	Gluten	NA	NA	NA	NA	NA	NA	Denmark	Europe	human	Adult	Middle_age	female
SRR7989888	PRJNA491335.2	Low_gluten_diet	Low_gluten_diet	Gluten	NA	NA	NA	NA	NA	NA	Denmark	Europe	human	Adult	Middle_age	male
SRR7989893	PRJNA491335.2	Low_gluten_diet	Low_gluten_diet	Gluten	NA	NA	NA	NA	NA	NA	Denmark	Europe	human	Adult	Middle_age	female
SRR7989894	PRJNA491335.2	Low_gluten_diet	Low_gluten_diet	Gluten	NA	NA	NA	NA	NA	NA	Denmark	Europe	human	Adult	Middle_age	male
SRR7989900	PRJNA491335.2	Low_gluten_diet	Low_gluten_diet	Gluten	NA	NA	NA	NA	NA	NA	Denmark	Europe	human	Adult	Youth	female
SRR7989904	PRJNA491335.2	Low_gluten_diet	Low_gluten_diet	Gluten	NA	NA	NA	NA	NA	NA	Denmark	Europe	human	Adult	Middle_age	male
SRR7989908	PRJNA491335.2	Low_gluten_diet	Low_gluten_diet	Gluten	NA	NA	NA	NA	NA	NA	Denmark	Europe	human	Adult	Youth	female
SRR7989914	PRJNA491335.2	Low_gluten_diet	Low_gluten_diet	Gluten	NA	NA	NA	NA	NA	NA	Denmark	Europe	human	Adult	Middle_age	male
SRR7989918	PRJNA491335.2	Low_gluten_diet	Low_gluten_diet	Gluten	NA	NA	NA	NA	NA	NA	Denmark	Europe	human	Adult	Middle_age	male
SRR7989920	PRJNA491335.2	Low_gluten_diet	Low_gluten_diet	Gluten	NA	NA	NA	NA	NA	NA	Denmark	Europe	human	Adult	Elderly_people	male
SRR7989926	PRJNA491335.2	Low_gluten_diet	Low_gluten_diet	Gluten	NA	NA	NA	NA	NA	NA	Denmark	Europe	human	Adult	Middle_age	male
SRR7989929	PRJNA491335.2	Low_gluten_diet	Low_gluten_diet	Gluten	NA	NA	NA	NA	NA	NA	Denmark	Europe	human	Adult	Middle_age	male
SRR7989935	PRJNA491335.2	Low_gluten_diet	Low_gluten_diet	Gluten	NA	NA	NA	NA	NA	NA	Denmark	Europe	human	Adult	Middle_age	male
SRR7989937	PRJNA491335.2	Low_gluten_diet	Low_gluten_diet	Gluten	NA	NA	NA	NA	NA	NA	Denmark	Europe	human	Adult	Middle_age	male
SRR7989939	PRJNA491335.2	Low_gluten_diet	Low_gluten_diet	Gluten	NA	NA	NA	NA	NA	NA	Denmark	Europe	human	Adult	Elderly_people	male
SRR7989942	PRJNA491335.2	Low_gluten_diet	Low_gluten_diet	Gluten	NA	NA	NA	NA	NA	NA	Denmark	Europe	human	Adult	Elderly_people	male
SRR7989948	PRJNA491335.2	Low_gluten_diet	Low_gluten_diet	Gluten	NA	NA	NA	NA	NA	NA	Denmark	Europe	human	Adult	Youth	female
SRR7989950	PRJNA491335.2	Low_gluten_diet	Low_gluten_diet	Gluten	NA	NA	NA	NA	NA	NA	Denmark	Europe	human	Adult	Middle_age	female
SRR7989955	PRJNA491335.2	Low_gluten_diet	Low_gluten_diet	Gluten	NA	NA	NA	NA	NA	NA	Denmark	Europe	human	Adult	Middle_age	male
SRR7989958	PRJNA491335.2	Low_gluten_diet	Low_gluten_diet	Gluten	NA	NA	NA	NA	NA	NA	Denmark	Europe	human	Adult	Middle_age	male
SRR7989962	PRJNA491335.2	Low_gluten_diet	Low_gluten_diet	Gluten	NA	NA	NA	NA	NA	NA	Denmark	Europe	human	Adult	Middle_age	female
SRR7989964	PRJNA491335.2	Low_gluten_diet	Low_gluten_diet	Gluten	NA	NA	NA	NA	NA	NA	Denmark	Europe	human	Adult	Elderly_people	male
SRR7989966	PRJNA491335.2	Low_gluten_diet	Low_gluten_diet	Gluten	NA	NA	NA	NA	NA	NA	Denmark	Europe	human	Adult	Youth	male
SRR7989972	PRJNA491335.2	Low_gluten_diet	Low_gluten_diet	Gluten	NA	NA	NA	NA	NA	NA	Denmark	Europe	human	Adult	Middle_age	female
SRR7989976	PRJNA491335.2	Low_gluten_diet	Low_gluten_diet	Gluten	NA	NA	NA	NA	NA	NA	Denmark	Europe	human	Adult	Middle_age	female
SRR7989987	PRJNA491335.2	Low_gluten_diet	Low_gluten_diet	Gluten	NA	NA	NA	NA	NA	NA	Denmark	Europe	human	Adult	Middle_age	female
SRR7989991	PRJNA491335.2	Low_gluten_diet	Low_gluten_diet	Gluten	NA	NA	NA	NA	NA	NA	Denmark	Europe	human	Adult	Middle_age	male
SRR7989992	PRJNA491335.2	Low_gluten_diet	Low_gluten_diet	Gluten	NA	NA	NA	NA	NA	NA	Denmark	Europe	human	Adult	Middle_age	female
SRR7989994	PRJNA491335.2	Low_gluten_diet	Low_gluten_diet	Gluten	NA	NA	NA	NA	NA	NA	Denmark	Europe	human	Adult	Middle_age	female
SRR8097415	PRJNA491335.2	Low_gluten_diet	Low_gluten_diet	Gluten	NA	NA	NA	NA	NA	NA	Denmark	Europe	human	Adult	Middle_age	male
SRR16323427	PRJNA770295.2	Low_fiber_diet	Low_fiber_diet	Fiber	NA	NA	NA	NA	Tumour	Anti-PD1	United_States	North_America	mouse	NA	NA	NA
SRR16323428	PRJNA770295.2	Low_fiber_diet	Low_fiber_diet	Fiber	NA	NA	NA	NA	Tumour	Iso_Ctrl	United_States	North_America	mouse	NA	NA	NA
SRR16323429	PRJNA770295.2	Low_fiber_diet	Low_fiber_diet	Fiber	NA	NA	NA	NA	Tumour	Iso_Ctrl	United_States	North_America	mouse	NA	NA	NA
SRR16323430	PRJNA770295.2	Low_fiber_diet	Low_fiber_diet	Fiber	NA	NA	NA	NA	Tumour	Iso_Ctrl	United_States	North_America	mouse	NA	NA	NA
SRR16323431	PRJNA770295.2	Low_fiber_diet	Low_fiber_diet	Fiber	NA	NA	NA	NA	Tumour	Anti-PD1	United_States	North_America	mouse	NA	NA	NA
SRR16323432	PRJNA770295.2	Low_fiber_diet	Low_fiber_diet	Fiber	NA	NA	NA	NA	Tumour	Anti-PD1	United_States	North_America	mouse	NA	NA	NA
SRR16323433	PRJNA770295.2	Low_fiber_diet	Low_fiber_diet	Fiber	NA	NA	NA	NA	Tumour	Anti-PD1	United_States	North_America	mouse	NA	NA	NA
SRR16323434	PRJNA770295.2	Low_fiber_diet	Low_fiber_diet	Fiber	NA	NA	NA	NA	Tumour	Iso_Ctrl	United_States	North_America	mouse	NA	NA	NA
SRR16323435	PRJNA770295.2	Low_fiber_diet	Low_fiber_diet	Fiber	NA	NA	NA	NA	Tumour	Iso_Ctrl	United_States	North_America	mouse	NA	NA	NA
SRR16323436	PRJNA770295.2	Low_fiber_diet	Low_fiber_diet	Fiber	NA	NA	NA	NA	Tumour	Anti-PD1	United_States	North_America	mouse	NA	NA	NA
SRR16323449	PRJNA770295.2	Low_fiber_diet	Low_fiber_diet	Fiber	NA	NA	NA	NA	Tumour	Iso_Ctrl	United_States	North_America	mouse	NA	NA	NA
SRR16323450	PRJNA770295.2	Low_fiber_diet	Low_fiber_diet	Fiber	NA	NA	NA	NA	Tumour	Iso_Ctrl	United_States	North_America	mouse	NA	NA	NA
SRR16323451	PRJNA770295.2	Low_fiber_diet	Low_fiber_diet	Fiber	NA	NA	NA	NA	Tumour	Iso_Ctrl	United_States	North_America	mouse	NA	NA	NA
SRR16323452	PRJNA770295.2	Low_fiber_diet	Low_fiber_diet	Fiber	NA	NA	NA	NA	Tumour	Anti-PD1	United_States	North_America	mouse	NA	NA	NA
SRR16323453	PRJNA770295.2	Low_fiber_diet	Low_fiber_diet	Fiber	NA	NA	NA	NA	Tumour	Iso_Ctrl	United_States	North_America	mouse	NA	NA	NA
SRR16323454	PRJNA770295.2	Low_fiber_diet	Low_fiber_diet	Fiber	NA	NA	NA	NA	Tumour	Anti-PD1	United_States	North_America	mouse	NA	NA	NA
SRR16323455	PRJNA770295.2	Low_fiber_diet	Low_fiber_diet	Fiber	NA	NA	NA	NA	Tumour	Anti-PD1	United_States	North_America	mouse	NA	NA	NA
SRR16323456	PRJNA770295.2	Low_fiber_diet	Low_fiber_diet	Fiber	NA	NA	NA	NA	Tumour	Anti-PD1	United_States	North_America	mouse	NA	NA	NA
SRR16323457	PRJNA770295.2	Low_fiber_diet	Low_fiber_diet	Fiber	NA	NA	NA	NA	Tumour	Iso_Ctrl	United_States	North_America	mouse	NA	NA	NA
SRR16323458	PRJNA770295.2	Low_fiber_diet	Low_fiber_diet	Fiber	NA	NA	NA	NA	Tumour	Anti-PD1	United_States	North_America	mouse	NA	NA	NA
SRR16554625	PRJNA770295	Control	Control	Fiber	NA	NA	NA	Y	Tumour	melanoma(Obesity)	United_States	North_America	human	Adult	Elderly_people	female
SRR16554626	PRJNA770295	Control	Control	Fiber	NA	NA	NA	NA	Tumour	melanoma(Obesity)	United_States	North_America	human	Adult	Elderly_people	male
SRR16554627	PRJNA770295	Control	Control	Fiber	NA	NA	NA	N	Tumour	melanoma(Obesity)	United_States	North_America	human	Adult	Middle_age	male
SRR16554634	PRJNA770295	Control	Control	Fiber	NA	NA	NA	N	Tumour	melanoma(Obesity)	United_States	North_America	human	Adult	Elderly_people	male
SRR16554635	PRJNA770295	Control	Control	Fiber	NA	NA	NA	N	Tumour	melanoma(Obesity)	United_States	North_America	human	Adult	Middle_age	female
SRR16554636	PRJNA770295	Control	Control	Fiber	NA	NA	NA	N	Tumour	melanoma	United_States	North_America	human	Adult	Elderly_people	female
SRR16554637	PRJNA770295	Control	Control	Fiber	NA	NA	NA	N	Tumour	melanoma(Obesity)	United_States	North_America	human	Adult	Middle_age	female
SRR16554642	PRJNA770295	Control	Control	Fiber	NA	NA	NA	Y	Tumour	melanoma(Obesity)	United_States	North_America	human	Adult	Elderly_people	male
SRR16554644	PRJNA770295	Control	Control	Fiber	NA	NA	NA	N	Tumour	melanoma(Obesity)	United_States	North_America	human	Adult	Elderly_people	male
SRR16554646	PRJNA770295	Control	Control	Fiber	NA	NA	NA	N	Tumour	melanoma(Obesity)	United_States	North_America	human	Adult	Elderly_people	male
SRR16554647	PRJNA770295	Control	Control	Fiber	NA	NA	NA	N	Tumour	melanoma(Obesity)	United_States	North_America	human	Adult	Elderly_people	male
SRR16554648	PRJNA770295	Control	Control	Fiber	NA	NA	NA	N	Tumour	melanoma(Obesity)	United_States	North_America	human	Adult	Middle_age	female
SRR16554649	PRJNA770295	Control	Control	Fiber	NA	NA	NA	Y	Tumour	melanoma(Obesity)	United_States	North_America	human	Adult	Middle_age	female
SRR16554651	PRJNA770295	Control	Control	Fiber	NA	NA	NA	Y	Tumour	melanoma(Obesity)	United_States	North_America	human	Adult	Elderly_people	male
SRR16554652	PRJNA770295	Control	Control	Fiber	NA	NA	NA	Y	Tumour	melanoma(Obesity)	United_States	North_America	human	Adult	Elderly_people	female
SRR16554656	PRJNA770295	Control	Control	Fiber	NA	NA	NA	N	Tumour	melanoma	United_States	North_America	human	Adult	Elderly_people	female
SRR16554661	PRJNA770295	Control	Control	Fiber	NA	NA	NA	Y	Tumour	melanoma(Obesity)	United_States	North_America	human	Adult	Middle_age	male
SRR16554662	PRJNA770295	Control	Control	Fiber	NA	NA	NA	N	Tumour	melanoma	United_States	North_America	human	Adult	Middle_age	female
SRR16554663	PRJNA770295	Control	Control	Fiber	NA	NA	NA	Y	Tumour	melanoma(Obesity)	United_States	North_America	human	Adult	Elderly_people	male
SRR16554667	PRJNA770295	Control	Control	Fiber	NA	NA	NA	N	Tumour	melanoma(Obesity)	United_States	North_America	human	Adult	Elderly_people	female
SRR16554670	PRJNA770295	Control	Control	Fiber	NA	NA	NA	N	Tumour	melanoma	United_States	North_America	human	Adult	Youth	female
SRR16554673	PRJNA770295	Control	Control	Fiber	NA	NA	NA	N	Tumour	melanoma	United_States	North_America	human	Adult	Youth	female
SRR16554674	PRJNA770295	Control	Control	Fiber	NA	NA	NA	N	Tumour	melanoma(Obesity)	United_States	North_America	human	Adult	Middle_age	male
SRR16554678	PRJNA770295	Control	Control	Fiber	NA	NA	NA	N	Tumour	melanoma	United_States	North_America	human	Adult	Elderly_people	female
SRR16554680	PRJNA770295	Control	Control	Fiber	NA	NA	NA	Y	Tumour	melanoma(Obesity)	United_States	North_America	human	Adult	Middle_age	female
SRR16554684	PRJNA770295	Control	Control	Fiber	NA	NA	NA	N	Tumour	melanoma(Obesity)	United_States	North_America	human	Adult	Middle_age	male
SRR16554686	PRJNA770295	Control	Control	Fiber	NA	NA	NA	Y	Tumour	melanoma(Obesity)	United_States	North_America	human	Adult	Elderly_people	male
SRR16554687	PRJNA770295	Control	Control	Fiber	NA	NA	NA	N	Tumour	melanoma(Obesity)	United_States	North_America	human	Adult	Elderly_people	female
SRR16554689	PRJNA770295	Control	Control	Fiber	NA	NA	NA	Y	Tumour	melanoma(Obesity)	United_States	North_America	human	Adult	Middle_age	male
SRR16554691	PRJNA770295	Control	Control	Fiber	NA	NA	NA	Y	Tumour	melanoma(Obesity)	United_States	North_America	human	Adult	Elderly_people	male
SRR16554696	PRJNA770295	Control	Control	Fiber	NA	NA	NA	N	Tumour	melanoma(Obesity)	United_States	North_America	human	Adult	Middle_age	male
SRR16554697	PRJNA770295	Control	Control	Fiber	NA	NA	NA	N	Tumour	melanoma(Obesity)	United_States	North_America	human	Adult	Middle_age	male
SRR16554702	PRJNA770295	Control	Control	Fiber	NA	NA	NA	N	Tumour	melanoma(Obesity)	United_States	North_America	human	Adult	Elderly_people	male
SRR16554716	PRJNA770295	Control	Control	Fiber	NA	NA	NA	N	Tumour	melanoma(Obesity)	United_States	North_America	human	Adult	Elderly_people	male
SRR16554717	PRJNA770295	Control	Control	Fiber	NA	NA	NA	Y	Tumour	melanoma(Obesity)	United_States	North_America	human	Adult	Middle_age	female
SRR16554718	PRJNA770295	Control	Control	Fiber	NA	NA	NA	N	Tumour	melanoma(Obesity)	United_States	North_America	human	Adult	Middle_age	male
SRR16554719	PRJNA770295	Control	Control	Fiber	NA	NA	NA	N	Tumour	melanoma	United_States	North_America	human	Adult	Middle_age	female
SRR16554720	PRJNA770295	Control	Control	Fiber	NA	NA	NA	Y	Tumour	melanoma(Obesity)	United_States	North_America	human	Adult	Elderly_people	male
SRR16554721	PRJNA770295	Control	Control	Fiber	NA	NA	NA	N	Tumour	melanoma(Obesity)	United_States	North_America	human	Adult	Elderly_people	female
SRR16554723	PRJNA770295	Control	Control	Fiber	NA	NA	NA	N	Tumour	melanoma(Obesity)	United_States	North_America	human	Adult	Elderly_people	female
SRR16554724	PRJNA770295	Control	Control	Fiber	NA	NA	NA	N	Tumour	melanoma(Obesity)	United_States	North_America	human	Adult	Elderly_people	female
SRR16554725	PRJNA770295	Control	Control	Fiber	NA	NA	NA	N	Tumour	melanoma(Obesity)	United_States	North_America	human	Adult	Middle_age	male
SRR16554726	PRJNA770295	Control	Control	Fiber	NA	NA	NA	N	Tumour	melanoma(Obesity)	United_States	North_America	human	Adult	Elderly_people	male
SRR16554727	PRJNA770295	Control	Control	Fiber	NA	NA	NA	N	Tumour	melanoma(Obesity)	United_States	North_America	human	Adult	Elderly_people	male
SRR16554728	PRJNA770295	Control	Control	Fiber	NA	NA	NA	N	Tumour	melanoma(Obesity)	United_States	North_America	human	Adult	Elderly_people	male
SRR16554729	PRJNA770295	Control	Control	Fiber	NA	NA	NA	N	Tumour	melanoma(Obesity)	United_States	North_America	human	Adult	Elderly_people	female
SRR16554731	PRJNA770295	Control	Control	Fiber	NA	NA	NA	Y	Tumour	melanoma(Obesity)	United_States	North_America	human	Adult	Elderly_people	male
SRR16554733	PRJNA770295	Control	Control	Fiber	NA	NA	NA	Y	Tumour	melanoma(Obesity)	United_States	North_America	human	Adult	Elderly_people	male
SRR16554734	PRJNA770295	Control	Control	Fiber	NA	NA	NA	N	Tumour	melanoma(Obesity)	United_States	North_America	human	Adult	Elderly_people	male
SRR16554747	PRJNA770295	Control	Control	Fiber	NA	NA	NA	N	Tumour	melanoma(Obesity)	United_States	North_America	human	Adult	Elderly_people	female
SRR16554748	PRJNA770295	Control	Control	Fiber	NA	NA	NA	N	Tumour	melanoma(Obesity)	United_States	North_America	human	Adult	Elderly_people	female
SRR16554750	PRJNA770295	Control	Control	Fiber	NA	NA	NA	Y	Tumour	melanoma(Obesity)	United_States	North_America	human	Adult	Middle_age	male
SRR16554751	PRJNA770295	Control	Control	Fiber	NA	NA	NA	Y	Tumour	melanoma(Obesity)	United_States	North_America	human	Adult	Middle_age	female
SRR16554752	PRJNA770295	Control	Control	Fiber	NA	NA	NA	N	Tumour	melanoma(Obesity)	United_States	North_America	human	Adult	Middle_age	female
SRR16554753	PRJNA770295	Control	Control	Fiber	NA	NA	NA	N	Tumour	melanoma(Obesity)	United_States	North_America	human	Adult	Elderly_people	male
SRR16554756	PRJNA770295	Control	Control	Fiber	NA	NA	NA	N	Tumour	melanoma(Obesity)	United_States	North_America	human	Adult	Elderly_people	male
SRR16554757	PRJNA770295	Control	Control	Fiber	NA	NA	NA	N	Tumour	melanoma(Obesity)	United_States	North_America	human	Adult	Elderly_people	female
SRR16554758	PRJNA770295	Control	Control	Fiber	NA	NA	NA	Y	Tumour	melanoma(Obesity)	United_States	North_America	human	Adult	Elderly_people	male
SRR16554759	PRJNA770295	Control	Control	Fiber	NA	NA	NA	N	Tumour	melanoma	United_States	North_America	human	Adult	Middle_age	female
SRR16554761	PRJNA770295	Control	Control	Fiber	NA	NA	NA	N	Tumour	melanoma(Obesity)	United_States	North_America	human	Adult	Elderly_people	female
SRR16554762	PRJNA770295	Control	Control	Fiber	NA	NA	NA	N	Tumour	melanoma(Obesity)	United_States	North_America	human	Adult	Elderly_people	male
SRR16554764	PRJNA770295	Control	Control	Fiber	NA	NA	NA	N	Tumour	melanoma	United_States	North_America	human	Adult	Elderly_people	female
SRR16554770	PRJNA770295	Control	Control	Fiber	NA	NA	NA	Y	Tumour	melanoma(Obesity)	United_States	North_America	human	Adult	Elderly_people	female
SRR16554772	PRJNA770295	Control	Control	Fiber	NA	NA	NA	NA	Tumour	melanoma(Obesity)	United_States	North_America	human	Adult	Middle_age	male
SRR16554775	PRJNA770295	Control	Control	Fiber	NA	NA	NA	N	Tumour	melanoma(Obesity)	United_States	North_America	human	Adult	Elderly_people	female
SRR16554779	PRJNA770295	Control	Control	Fiber	NA	NA	NA	N	Tumour	melanoma(Obesity)	United_States	North_America	human	Adult	Elderly_people	male
SRR16554783	PRJNA770295	Control	Control	Fiber	NA	NA	NA	N	Tumour	melanoma(Obesity)	United_States	North_America	human	Adult	Elderly_people	male
SRR16554785	PRJNA770295	Control	Control	Fiber	NA	NA	NA	Y	Tumour	melanoma(Obesity)	United_States	North_America	human	Adult	Elderly_people	male
SRR16554788	PRJNA770295	Control	Control	Fiber	NA	NA	NA	N	Tumour	melanoma(Obesity)	United_States	North_America	human	Adult	Elderly_people	female
SRR16554789	PRJNA770295	Control	Control	Fiber	NA	NA	NA	N	Tumour	melanoma(Obesity)	United_States	North_America	human	Adult	Middle_age	female
SRR16554790	PRJNA770295	Control	Control	Fiber	NA	NA	NA	N	Tumour	melanoma(Obesity)	United_States	North_America	human	Adult	Elderly_people	male
SRR17965626	PRJNA770295.2	Low_fiber_diet	Low_fiber_diet	Fiber	NA	NA	NA	NA	Tumour	isotype	United_States	North_America	mouse	NA	NA	NA
SRR17965627	PRJNA770295.2	Low_fiber_diet	Low_fiber_diet	Fiber	NA	NA	NA	NA	Tumour	Anti-PD1	United_States	North_America	mouse	NA	NA	NA
SRR17965632	PRJNA770295.2	Low_fiber_diet	Low_fiber_diet	Fiber	NA	NA	NA	NA	Tumour	Anti-PD1	United_States	North_America	mouse	NA	NA	NA
SRR17965633	PRJNA770295.2	Low_fiber_diet	Low_fiber_diet	Fiber	NA	NA	NA	NA	Tumour	isotype	United_States	North_America	mouse	NA	NA	NA
SRR17965634	PRJNA770295.2	Low_fiber_diet	Low_fiber_diet	Fiber	NA	NA	NA	NA	Tumour	isotype	United_States	North_America	mouse	NA	NA	NA
SRR17965635	PRJNA770295.2	Low_fiber_diet	Low_fiber_diet	Fiber	NA	NA	NA	NA	Tumour	Anti-PD1	United_States	North_America	mouse	NA	NA	NA
SRR17965636	PRJNA770295.2	Low_fiber_diet	Low_fiber_diet	Fiber	NA	NA	NA	NA	Tumour	isotype	United_States	North_America	mouse	NA	NA	NA
SRR17965637	PRJNA770295.2	Low_fiber_diet	Low_fiber_diet	Fiber	NA	NA	NA	NA	Tumour	Anti-PD1	United_States	North_America	mouse	NA	NA	NA
SRR17965638	PRJNA770295.2	Low_fiber_diet	Low_fiber_diet	Fiber	NA	NA	NA	NA	Tumour	isotype	United_States	North_America	mouse	NA	NA	NA
SRR17965640	PRJNA770295.2	Low_fiber_diet	Low_fiber_diet	Fiber	NA	NA	NA	NA	Tumour	isotype	United_States	North_America	mouse	NA	NA	NA
SRR17965641	PRJNA770295.2	Low_fiber_diet	Low_fiber_diet	Fiber	NA	NA	NA	NA	Tumour	Anti-PD1	United_States	North_America	mouse	NA	NA	NA
SRR17965642	PRJNA770295.2	Low_fiber_diet	Low_fiber_diet	Fiber	NA	NA	NA	NA	Tumour	Anti-PD1	United_States	North_America	mouse	NA	NA	NA
SRR17965654	PRJNA770295.2	Low_fiber_diet	Low_fiber_diet	Fiber	NA	NA	NA	NA	Tumour	Anti-PD1	United_States	North_America	mouse	NA	NA	NA
SRR17965655	PRJNA770295.2	Low_fiber_diet	Low_fiber_diet	Fiber	NA	NA	NA	NA	Tumour	isotype	United_States	North_America	mouse	NA	NA	NA
SRR17965656	PRJNA770295.2	Low_fiber_diet	Low_fiber_diet	Fiber	NA	NA	NA	NA	Tumour	isotype	United_States	North_America	mouse	NA	NA	NA
SRR17965657	PRJNA770295.2	Low_fiber_diet	Low_fiber_diet	Fiber	NA	NA	NA	NA	Tumour	Anti-PD1	United_States	North_America	mouse	NA	NA	NA
SRR17965658	PRJNA770295.2	Low_fiber_diet	Low_fiber_diet	Fiber	NA	NA	NA	NA	Tumour	isotype	United_States	North_America	mouse	NA	NA	NA
SRR17965659	PRJNA770295.2	Low_fiber_diet	Low_fiber_diet	Fiber	NA	NA	NA	NA	Tumour	Anti-PD1	United_States	North_America	mouse	NA	NA	NA
SRR17965660	PRJNA770295.2	Low_fiber_diet	Low_fiber_diet	Fiber	NA	NA	NA	NA	Tumour	isotype	United_States	North_America	mouse	NA	NA	NA
SRR17965662	PRJNA770295.2	Low_fiber_diet	Low_fiber_diet	Fiber	NA	NA	NA	NA	Tumour	isotype	United_States	North_America	mouse	NA	NA	NA
SRR17965663	PRJNA770295.2	Low_fiber_diet	Low_fiber_diet	Fiber	NA	NA	NA	NA	Tumour	Anti-PD1	United_States	North_America	mouse	NA	NA	NA
SRR17965664	PRJNA770295.2	Low_fiber_diet	Low_fiber_diet	Fiber	NA	NA	NA	NA	Tumour	Anti-PD1	United_States	North_America	mouse	NA	NA	NA
SRR17965676	PRJNA770295.2	Low_fiber_diet	Low_fiber_diet	Fiber	NA	NA	NA	NA	Tumour	Anti-PD1	United_States	North_America	mouse	NA	NA	NA
SRR17965677	PRJNA770295.2	Low_fiber_diet	Low_fiber_diet	Fiber	NA	NA	NA	NA	Tumour	isotype	United_States	North_America	mouse	NA	NA	NA
SRR17965678	PRJNA770295.2	Low_fiber_diet	Low_fiber_diet	Fiber	NA	NA	NA	NA	Tumour	isotype	United_States	North_America	mouse	NA	NA	NA
SRR17965679	PRJNA770295.2	Low_fiber_diet	Low_fiber_diet	Fiber	NA	NA	NA	NA	Tumour	Anti-PD1	United_States	North_America	mouse	NA	NA	NA
SRR17965680	PRJNA770295.2	Low_fiber_diet	Low_fiber_diet	Fiber	NA	NA	NA	NA	Tumour	isotype	United_States	North_America	mouse	NA	NA	NA
SRR17965681	PRJNA770295.2	Low_fiber_diet	Low_fiber_diet	Fiber	NA	NA	NA	NA	Tumour	Anti-PD1	United_States	North_America	mouse	NA	NA	NA
SRR17965682	PRJNA770295.2	Low_fiber_diet	Low_fiber_diet	Fiber	NA	NA	NA	NA	Tumour	isotype	United_States	North_America	mouse	NA	NA	NA
SRR6339448	PRJNA420817	Low_carbon_water_diet	Low_carbohydrate_diet	Others	NA	NA	NA	NA	NAFLD	NAFLD(Obesity)	Sweden	Europe	human	Adult	Middle_age	NA
SRR6339449	PRJNA420817	Low_carbon_water_diet	Low_carbohydrate_diet	Others	NA	NA	NA	NA	NAFLD	NAFLD(Obesity)	Sweden	Europe	human	Adult	Middle_age	NA
SRR6339451	PRJNA420817	Low_carbon_water_diet	Low_carbohydrate_diet	Others	NA	NA	NA	NA	NAFLD	NAFLD(Obesity)	Sweden	Europe	human	Adult	Middle_age	NA
SRR6339453	PRJNA420817	Low_carbon_water_diet	Low_carbohydrate_diet	Others	NA	NA	NA	NA	NAFLD	NAFLD(Obesity)	Sweden	Europe	human	Adult	Middle_age	NA
SRR6339454	PRJNA420817	Low_carbon_water_diet	Low_carbohydrate_diet	Others	NA	NA	NA	NA	NAFLD	NAFLD(Obesity)	Sweden	Europe	human	Adult	Middle_age	NA
SRR6339455	PRJNA420817	Low_carbon_water_diet	Low_carbohydrate_diet	Others	NA	NA	NA	NA	NAFLD	NAFLD(Obesity)	Sweden	Europe	human	Adult	Middle_age	NA
SRR6339456	PRJNA420817	Low_carbon_water_diet	Low_carbohydrate_diet	Others	NA	NA	NA	NA	NAFLD	NAFLD(Obesity)	Sweden	Europe	human	Adult	Middle_age	NA
SRR6339458	PRJNA420817	Low_carbon_water_diet	Low_carbohydrate_diet	Others	NA	NA	NA	NA	NAFLD	NAFLD(Obesity)	Sweden	Europe	human	Adult	Middle_age	NA
SRR6339459	PRJNA420817	Low_carbon_water_diet	Low_carbohydrate_diet	Others	NA	NA	NA	NA	NAFLD	NAFLD(Obesity)	Sweden	Europe	human	Adult	Middle_age	NA
SRR6339460	PRJNA420817	Low_carbon_water_diet	Low_carbohydrate_diet	Others	NA	NA	NA	NA	NAFLD	NAFLD(Obesity)	Sweden	Europe	human	Adult	Middle_age	NA
SRR6339461	PRJNA420817	Low_carbon_water_diet	Low_carbohydrate_diet	Others	NA	NA	NA	NA	NAFLD	NAFLD(Obesity)	Sweden	Europe	human	Adult	Middle_age	NA
SRR6339463	PRJNA420817	Low_carbon_water_diet	Low_carbohydrate_diet	Others	NA	NA	NA	NA	NAFLD	NAFLD(Obesity)	Sweden	Europe	human	Adult	Middle_age	NA
SRR6339464	PRJNA420817	Low_carbon_water_diet	Low_carbohydrate_diet	Others	NA	NA	NA	NA	NAFLD	NAFLD(Obesity)	Sweden	Europe	human	Adult	Middle_age	NA
SRR6339465	PRJNA420817	Low_carbon_water_diet	Low_carbohydrate_diet	Others	NA	NA	NA	NA	NAFLD	NAFLD(Obesity)	Sweden	Europe	human	Adult	Middle_age	NA
SRR6339466	PRJNA420817	Low_carbon_water_diet	Low_carbohydrate_diet	Others	NA	NA	NA	NA	NAFLD	NAFLD(Obesity)	Sweden	Europe	human	Adult	Middle_age	NA
SRR6339467	PRJNA420817	Low_carbon_water_diet	Low_carbohydrate_diet	Others	NA	NA	NA	NA	NAFLD	NAFLD(Obesity)	Sweden	Europe	human	Adult	Middle_age	NA
SRR6339469	PRJNA420817	Low_carbon_water_diet	Low_carbohydrate_diet	Others	NA	NA	NA	NA	NAFLD	NAFLD(Obesity)	Sweden	Europe	human	Adult	Middle_age	NA
SRR6339470	PRJNA420817	Low_carbon_water_diet	Low_carbohydrate_diet	Others	NA	NA	NA	NA	NAFLD	NAFLD(Obesity)	Sweden	Europe	human	Adult	Middle_age	NA
SRR6339472	PRJNA420817	Low_carbon_water_diet	Low_carbohydrate_diet	Others	NA	NA	NA	NA	NAFLD	NAFLD(Obesity)	Sweden	Europe	human	Adult	Middle_age	NA
SRR6339473	PRJNA420817	Low_carbon_water_diet	Low_carbohydrate_diet	Others	NA	NA	NA	NA	NAFLD	NAFLD(Obesity)	Sweden	Europe	human	Adult	Middle_age	NA
SRR6339474	PRJNA420817	Low_carbon_water_diet	Low_carbohydrate_diet	Others	NA	NA	NA	NA	NAFLD	NAFLD(Obesity)	Sweden	Europe	human	Adult	Middle_age	NA
SRR6339476	PRJNA420817	Low_carbon_water_diet	Low_carbohydrate_diet	Others	NA	NA	NA	NA	NAFLD	NAFLD(Obesity)	Sweden	Europe	human	Adult	Middle_age	NA
SRR6339477	PRJNA420817	Low_carbon_water_diet	Low_carbohydrate_diet	Others	NA	NA	NA	NA	NAFLD	NAFLD(Obesity)	Sweden	Europe	human	Adult	Middle_age	NA
SRR6339478	PRJNA420817	Low_carbon_water_diet	Low_carbohydrate_diet	Others	NA	NA	NA	NA	NAFLD	NAFLD(Obesity)	Sweden	Europe	human	Adult	Middle_age	NA
SRR6339479	PRJNA420817	Low_carbon_water_diet	Low_carbohydrate_diet	Others	NA	NA	NA	NA	NAFLD	NAFLD(Obesity)	Sweden	Europe	human	Adult	Middle_age	NA
SRR6339480	PRJNA420817	Low_carbon_water_diet	Low_carbohydrate_diet	Others	NA	NA	NA	NA	NAFLD	NAFLD(Obesity)	Sweden	Europe	human	Adult	Middle_age	NA
SRR6339481	PRJNA420817	Low_carbon_water_diet	Low_carbohydrate_diet	Others	NA	NA	NA	NA	NAFLD	NAFLD(Obesity)	Sweden	Europe	human	Adult	Middle_age	NA
SRR6339482	PRJNA420817	Low_carbon_water_diet	Low_carbohydrate_diet	Others	NA	NA	NA	NA	NAFLD	NAFLD(Obesity)	Sweden	Europe	human	Adult	Middle_age	NA
SRR6339483	PRJNA420817	Low_carbon_water_diet	Low_carbohydrate_diet	Others	NA	NA	NA	NA	NAFLD	NAFLD(Obesity)	Sweden	Europe	human	Adult	Middle_age	NA
SRR6339484	PRJNA420817	Low_carbon_water_diet	Low_carbohydrate_diet	Others	NA	NA	NA	NA	NAFLD	NAFLD(Obesity)	Sweden	Europe	human	Adult	Middle_age	NA
SRR6339486	PRJNA420817	Low_carbon_water_diet	Low_carbohydrate_diet	Others	NA	NA	NA	NA	NAFLD	NAFLD(Obesity)	Sweden	Europe	human	Adult	Middle_age	NA
SRR6339487	PRJNA420817	Low_carbon_water_diet	Low_carbohydrate_diet	Others	NA	NA	NA	NA	NAFLD	NAFLD(Obesity)	Sweden	Europe	human	Adult	Middle_age	NA
SRR6339489	PRJNA420817	Low_carbon_water_diet	Low_carbohydrate_diet	Others	NA	NA	NA	NA	NAFLD	NAFLD(Obesity)	Sweden	Europe	human	Adult	Middle_age	NA
SRR6339490	PRJNA420817	Low_carbon_water_diet	Low_carbohydrate_diet	Others	NA	NA	NA	NA	NAFLD	NAFLD(Obesity)	Sweden	Europe	human	Adult	Middle_age	NA
SRR6339491	PRJNA420817	Low_carbon_water_diet	Low_carbohydrate_diet	Others	NA	NA	NA	NA	NAFLD	NAFLD(Obesity)	Sweden	Europe	human	Adult	Middle_age	NA
SRR6339492	PRJNA420817	Low_carbon_water_diet	Low_carbohydrate_diet	Others	NA	NA	NA	NA	NAFLD	NAFLD(Obesity)	Sweden	Europe	human	Adult	Middle_age	NA
SRR6339493	PRJNA420817	Low_carbon_water_diet	Low_carbohydrate_diet	Others	NA	NA	NA	NA	NAFLD	NAFLD(Obesity)	Sweden	Europe	human	Adult	Middle_age	NA
SRR6339494	PRJNA420817	Low_carbon_water_diet	Low_carbohydrate_diet	Others	NA	NA	NA	NA	NAFLD	NAFLD(Obesity)	Sweden	Europe	human	Adult	Middle_age	NA
ERR8958460	PRJEB35524	Low_calorie_diet	Low_calorie_diet	Calorie	Soybean_protein_component	Protein	Protein	N	Obesity	Obesity	France	Europe	human	Adult	NA	NA
ERR8958494	PRJEB35524	Low_calorie_diet	Low_calorie_diet	Calorie	Milk_protein_component	Protein	Protein	N	Obesity	Obesity	France	Europe	human	Adult	NA	NA
ERR8958520	PRJEB35524	Low_calorie_diet	Low_calorie_diet	Calorie	Milk_protein_component	Protein	Protein	N	Obesity	Obesity	France	Europe	human	Adult	NA	NA
ERR8958522	PRJEB35524	Low_calorie_diet	Low_calorie_diet	Calorie	Milk_protein_component	Protein	Protein	N	Obesity	Obesity	France	Europe	human	Adult	NA	NA
ERR8958560	PRJEB35524	Low_calorie_diet	Low_calorie_diet	Calorie	Soybean_protein_component	Protein	Protein	N	Obesity	Obesity	France	Europe	human	Adult	NA	NA
ERR8958667	PRJEB35524	Low_calorie_diet	Low_calorie_diet	Calorie	Soybean_protein_component	Protein	Protein	N	Obesity	Obesity	France	Europe	human	Adult	NA	NA
ERR8958682	PRJEB35524	Low_calorie_diet	Low_calorie_diet	Calorie	Milk_protein_component	Protein	Protein	N	Obesity	Obesity	France	Europe	human	Adult	NA	NA
ERR8958703	PRJEB35524	Low_calorie_diet	Low_calorie_diet	Calorie	Milk_protein_component	Protein	Protein	N	Obesity	Obesity	France	Europe	human	Adult	NA	NA
ERR8958722	PRJEB35524	Low_calorie_diet	Low_calorie_diet	Calorie	Soybean_protein_component	Protein	Protein	N	Obesity	Obesity	France	Europe	human	Adult	NA	NA
ERR8958738	PRJEB35524	Low_calorie_diet	Low_calorie_diet	Calorie	Soybean_protein_component	Protein	Protein	N	Obesity	Obesity	France	Europe	human	Adult	NA	NA
ERR8958808	PRJEB35524	Low_calorie_diet	Low_calorie_diet	Calorie	Soybean_protein_component	Protein	Protein	N	Obesity	Obesity	France	Europe	human	Adult	NA	NA
ERR8958809	PRJEB35524	Low_calorie_diet	Low_calorie_diet	Calorie	Soybean_protein_component	Protein	Protein	N	Obesity	Obesity	France	Europe	human	Adult	NA	NA
ERR8958813	PRJEB35524	Low_calorie_diet	Low_calorie_diet	Calorie	Milk_protein_component	Protein	Protein	N	Obesity	Obesity	France	Europe	human	Adult	NA	NA
ERR8958817	PRJEB35524	Low_calorie_diet	Low_calorie_diet	Calorie	Milk_protein_component	Protein	Protein	N	Obesity	Obesity	France	Europe	human	Adult	NA	NA
ERR8958819	PRJEB35524	Low_calorie_diet	Low_calorie_diet	Calorie	Milk_protein_component	Protein	Protein	N	Obesity	Obesity	France	Europe	human	Adult	NA	NA
ERR8958824	PRJEB35524	Low_calorie_diet	Low_calorie_diet	Calorie	Milk_protein_component	Protein	Protein	N	Obesity	Obesity	France	Europe	human	Adult	NA	NA
ERR8958825	PRJEB35524	Low_calorie_diet	Low_calorie_diet	Calorie	Milk_protein_component	Protein	Protein	N	Obesity	Obesity	France	Europe	human	Adult	NA	NA
ERR8958838	PRJEB35524	Low_calorie_diet	Low_calorie_diet	Calorie	Soybean_protein_component	Protein	Protein	N	Obesity	Obesity	France	Europe	human	Adult	NA	NA
ERR8958841	PRJEB35524	Low_calorie_diet	Low_calorie_diet	Calorie	Milk_protein_component	Protein	Protein	N	Obesity	Obesity	France	Europe	human	Adult	NA	NA
ERR8958846	PRJEB35524	Low_calorie_diet	Low_calorie_diet	Calorie	Milk_protein_component	Protein	Protein	N	Obesity	Obesity	France	Europe	human	Adult	NA	NA
ERR8958847	PRJEB35524	Low_calorie_diet	Low_calorie_diet	Calorie	Milk_protein_component	Protein	Protein	N	Obesity	Obesity	France	Europe	human	Adult	NA	NA
ERR8958854	PRJEB35524	Low_calorie_diet	Low_calorie_diet	Calorie	Milk_protein_component	Protein	Protein	N	Obesity	Obesity	France	Europe	human	Adult	NA	NA
ERR8958855	PRJEB35524	Low_calorie_diet	Low_calorie_diet	Calorie	Milk_protein_component	Protein	Protein	N	Obesity	Obesity	France	Europe	human	Adult	NA	NA
ERR8958865	PRJEB35524	Low_calorie_diet	Low_calorie_diet	Calorie	Soybean_protein_component	Protein	Protein	N	Obesity	Obesity	France	Europe	human	Adult	NA	NA
ERR8958871	PRJEB35524	Low_calorie_diet	Low_calorie_diet	Calorie	Soybean_protein_component	Protein	Protein	N	Obesity	Obesity	France	Europe	human	Adult	NA	NA
ERR8958872	PRJEB35524	Low_calorie_diet	Low_calorie_diet	Calorie	Soybean_protein_component	Protein	Protein	N	Obesity	Obesity	France	Europe	human	Adult	NA	NA
ERR8958875	PRJEB35524	Low_calorie_diet	Low_calorie_diet	Calorie	Soybean_protein_component	Protein	Protein	N	Obesity	Obesity	France	Europe	human	Adult	NA	NA
ERR8958877	PRJEB35524	Low_calorie_diet	Low_calorie_diet	Calorie	Soybean_protein_component	Protein	Protein	N	Obesity	Obesity	France	Europe	human	Adult	NA	NA
ERR8958879	PRJEB35524	Low_calorie_diet	Low_calorie_diet	Calorie	Soybean_protein_component	Protein	Protein	N	Obesity	Obesity	France	Europe	human	Adult	NA	NA
ERR8958881	PRJEB35524	Low_calorie_diet	Low_calorie_diet	Calorie	Soybean_protein_component	Protein	Protein	N	Obesity	Obesity	France	Europe	human	Adult	NA	NA
ERR8958882	PRJEB35524	Low_calorie_diet	Low_calorie_diet	Calorie	Soybean_protein_component	Protein	Protein	N	Obesity	Obesity	France	Europe	human	Adult	NA	NA
ERR8958884	PRJEB35524	Low_calorie_diet	Low_calorie_diet	Calorie	Milk_protein_component	Protein	Protein	N	Obesity	Obesity	France	Europe	human	Adult	NA	NA
ERR8958886	PRJEB35524	Low_calorie_diet	Low_calorie_diet	Calorie	Milk_protein_component	Protein	Protein	N	Obesity	Obesity	France	Europe	human	Adult	NA	NA
ERR8958887	PRJEB35524	Low_calorie_diet	Low_calorie_diet	Calorie	Milk_protein_component	Protein	Protein	N	Obesity	Obesity	France	Europe	human	Adult	NA	NA
ERR8958889	PRJEB35524	Low_calorie_diet	Low_calorie_diet	Calorie	Soybean_protein_component	Protein	Protein	N	Obesity	Obesity	France	Europe	human	Adult	NA	NA
ERR8958891	PRJEB35524	Low_calorie_diet	Low_calorie_diet	Calorie	Soybean_protein_component	Protein	Protein	N	Obesity	Obesity	France	Europe	human	Adult	NA	NA
ERR8958893	PRJEB35524	Low_calorie_diet	Low_calorie_diet	Calorie	Milk_protein_component	Protein	Protein	N	Obesity	Obesity	France	Europe	human	Adult	NA	NA
ERR8958920	PRJEB35524	Low_calorie_diet	Low_calorie_diet	Calorie	Soybean_protein_component	Protein	Protein	N	Obesity	Obesity	France	Europe	human	Adult	NA	NA
ERR8958953	PRJEB35524	Low_calorie_diet	Low_calorie_diet	Calorie	Milk_protein_component	Protein	Protein	N	Obesity	Obesity	France	Europe	human	Adult	NA	NA
ERR8958965	PRJEB35524	Low_calorie_diet	Low_calorie_diet	Calorie	Milk_protein_component	Protein	Protein	N	Obesity	Obesity	France	Europe	human	Adult	NA	NA
ERR8959122	PRJEB35524	Low_calorie_diet	Low_calorie_diet	Calorie	Soybean_protein_component	Protein	Protein	N	Obesity	Obesity	France	Europe	human	Adult	NA	NA
ERR8959280	PRJEB35524	Low_calorie_diet	Low_calorie_diet	Calorie	Soybean_protein_component	Protein	Protein	N	Obesity	Obesity	France	Europe	human	Adult	NA	NA
ERR8959314	PRJEB35524	Low_calorie_diet	Low_calorie_diet	Calorie	Milk_protein_component	Protein	Protein	N	Obesity	Obesity	France	Europe	human	Adult	NA	NA
ERR8959318	PRJEB35524	Low_calorie_diet	Low_calorie_diet	Calorie	Milk_protein_component	Protein	Protein	N	Obesity	Obesity	France	Europe	human	Adult	NA	NA
ERR8959383	PRJEB35524	Low_calorie_diet	Low_calorie_diet	Calorie	Milk_protein_component	Protein	Protein	N	Obesity	Obesity	France	Europe	human	Adult	NA	NA
ERR8959390	PRJEB35524	Low_calorie_diet	Low_calorie_diet	Calorie	Milk_protein_component	Protein	Protein	N	Obesity	Obesity	France	Europe	human	Adult	NA	NA
ERR8959427	PRJEB35524	Low_calorie_diet	Low_calorie_diet	Calorie	Milk_protein_component	Protein	Protein	N	Obesity	Obesity	France	Europe	human	Adult	NA	NA
ERR8959439	PRJEB35524	Low_calorie_diet	Low_calorie_diet	Calorie	Milk_protein_component	Protein	Protein	N	Obesity	Obesity	France	Europe	human	Adult	NA	NA
ERR8959505	PRJEB35524	Low_calorie_diet	Low_calorie_diet	Calorie	Soybean_protein_component	Protein	Protein	N	Obesity	Obesity	France	Europe	human	Adult	NA	NA
ERR8959599	PRJEB35524	Low_calorie_diet	Low_calorie_diet	Calorie	Milk_protein_component	Protein	Protein	N	Obesity	Obesity	France	Europe	human	Adult	NA	NA
ERR8959655	PRJEB35524	Low_calorie_diet	Low_calorie_diet	Calorie	Soybean_protein_component	Protein	Protein	N	Obesity	Obesity	France	Europe	human	Adult	NA	NA
ERR8959671	PRJEB35524	Low_calorie_diet	Low_calorie_diet	Calorie	Milk_protein_component	Protein	Protein	N	Obesity	Obesity	France	Europe	human	Adult	NA	NA
ERR8959677	PRJEB35524	Low_calorie_diet	Low_calorie_diet	Calorie	Milk_protein_component	Protein	Protein	N	Obesity	Obesity	France	Europe	human	Adult	NA	NA
ERR8959687	PRJEB35524	Low_calorie_diet	Low_calorie_diet	Calorie	Soybean_protein_component	Protein	Protein	N	Obesity	Obesity	France	Europe	human	Adult	NA	NA
ERR8959720	PRJEB35524	Low_calorie_diet	Low_calorie_diet	Calorie	Soybean_protein_component	Protein	Protein	N	Obesity	Obesity	France	Europe	human	Adult	NA	NA
ERR8959896	PRJEB35524	Low_calorie_diet	Low_calorie_diet	Calorie	Soybean_protein_component	Protein	Protein	N	Obesity	Obesity	France	Europe	human	Adult	NA	NA
ERR8959954	PRJEB35524	Low_calorie_diet	Low_calorie_diet	Calorie	Milk_protein_component	Protein	Protein	N	Obesity	Obesity	France	Europe	human	Adult	NA	NA
ERR8959963	PRJEB35524	Low_calorie_diet	Low_calorie_diet	Calorie	Milk_protein_component	Protein	Protein	N	Obesity	Obesity	France	Europe	human	Adult	NA	NA
ERR8960051	PRJEB35524	Low_calorie_diet	Low_calorie_diet	Calorie	Soybean_protein_component	Protein	Protein	N	Obesity	Obesity	France	Europe	human	Adult	NA	NA
ERR8960089	PRJEB35524	Low_calorie_diet	Low_calorie_diet	Calorie	Milk_protein_component	Protein	Protein	N	Obesity	Obesity	France	Europe	human	Adult	NA	NA
ERR8960115	PRJEB35524	Low_calorie_diet	Low_calorie_diet	Calorie	Milk_protein_component	Protein	Protein	N	Obesity	Obesity	France	Europe	human	Adult	NA	NA
ERR8960137	PRJEB35524	Low_calorie_diet	Low_calorie_diet	Calorie	Milk_protein_component	Protein	Protein	N	Obesity	Obesity	France	Europe	human	Adult	NA	NA
ERR8960148	PRJEB35524	Low_calorie_diet	Low_calorie_diet	Calorie	Milk_protein_component	Protein	Protein	N	Obesity	Obesity	France	Europe	human	Adult	NA	NA
ERR8960200	PRJEB35524	Low_calorie_diet	Low_calorie_diet	Calorie	Soybean_protein_component	Protein	Protein	N	Obesity	Obesity	France	Europe	human	Adult	NA	NA
ERR8960270	PRJEB35524	Low_calorie_diet	Low_calorie_diet	Calorie	Milk_protein_component	Protein	Protein	N	Obesity	Obesity	France	Europe	human	Adult	NA	NA
ERR8960299	PRJEB35524	Low_calorie_diet	Low_calorie_diet	Calorie	Milk_protein_component	Protein	Protein	N	Obesity	Obesity	France	Europe	human	Adult	NA	NA
ERR8960408	PRJEB35524	Low_calorie_diet	Low_calorie_diet	Calorie	Soybean_protein_component	Protein	Protein	N	Obesity	Obesity	France	Europe	human	Adult	NA	NA
ERR8960470	PRJEB35524	Low_calorie_diet	Low_calorie_diet	Calorie	Milk_protein_component	Protein	Protein	N	Obesity	Obesity	France	Europe	human	Adult	NA	NA
ERR8960612	PRJEB35524	Low_calorie_diet	Low_calorie_diet	Calorie	Soybean_protein_component	Protein	Protein	N	Obesity	Obesity	France	Europe	human	Adult	NA	NA
ERR8960720	PRJEB35524	Low_calorie_diet	Low_calorie_diet	Calorie	Milk_protein_component	Protein	Protein	N	Obesity	Obesity	France	Europe	human	Adult	NA	NA
ERR8960744	PRJEB35524	Low_calorie_diet	Low_calorie_diet	Calorie	Soybean_protein_component	Protein	Protein	N	Obesity	Obesity	France	Europe	human	Adult	NA	NA
SRR17241810	PRJNA788383	Low_calorie_diet	Low_calorie_diet	Calorie	Control	Control	Others	NA	Obesity	Obesity	Italy	Europe	human	children	NA	NA
SRR17241811	PRJNA788383	Low_calorie_diet	Low_calorie_diet	Calorie	Control	Control	Others	NA	Obesity	Obesity	Italy	Europe	human	children	NA	NA
SRR17241812	PRJNA788383	Low_calorie_diet	Low_calorie_diet	Calorie	Control	Control	Others	NA	Obesity	Obesity	Italy	Europe	human	children	NA	NA
SRR17241813	PRJNA788383	Low_calorie_diet	Low_calorie_diet	Calorie	Control	Control	Others	NA	Obesity	Obesity	Italy	Europe	human	children	NA	NA
SRR17241815	PRJNA788383	Low_calorie_diet	Low_calorie_diet	Calorie	Control	Control	Others	NA	Obesity	Obesity	Italy	Europe	human	children	NA	NA
SRR17241816	PRJNA788383	Low_calorie_diet	Low_calorie_diet	Calorie	Control	Control	Others	NA	Obesity	Obesity	Italy	Europe	human	children	NA	NA
SRR17241817	PRJNA788383	Low_calorie_diet	Low_calorie_diet	Calorie	Control	Control	Others	NA	Obesity	Obesity	Italy	Europe	human	children	NA	NA
SRR17241818	PRJNA788383	Low_calorie_diet	Low_calorie_diet	Calorie	Control	Control	Others	NA	Obesity	Obesity	Italy	Europe	human	children	NA	NA
SRR17241819	PRJNA788383	Low_calorie_diet	Low_calorie_diet	Calorie	Control	Control	Others	NA	Obesity	Obesity	Italy	Europe	human	children	NA	NA
SRR17241820	PRJNA788383	Low_calorie_diet	Low_calorie_diet	Calorie	Control	Control	Others	NA	Obesity	Obesity	Italy	Europe	human	children	NA	NA
SRR17241821	PRJNA788383	Low_calorie_diet	Low_calorie_diet	Calorie	Control	Control	Others	NA	Obesity	Obesity	Italy	Europe	human	children	NA	NA
SRR17241822	PRJNA788383	Low_calorie_diet	Low_calorie_diet	Calorie	Control	Control	Others	NA	Obesity	Obesity	Italy	Europe	human	children	NA	NA
SRR17241823	PRJNA788383	Low_calorie_diet	Low_calorie_diet	Calorie	Control	Control	Others	NA	Obesity	Obesity	Italy	Europe	human	children	NA	NA
SRR17241824	PRJNA788383	Low_calorie_diet	Low_calorie_diet	Calorie	Control	Control	Others	NA	Obesity	Obesity	Italy	Europe	human	children	NA	NA
SRR17241850	PRJNA788383	Low_calorie_diet	Low_calorie_diet	Calorie	Butyrate	Others	Others	NA	Obesity	Obesity	Italy	Europe	human	children	NA	NA
SRR17241851	PRJNA788383	Low_calorie_diet	Low_calorie_diet	Calorie	Butyrate	Others	Others	NA	Obesity	Obesity	Italy	Europe	human	children	NA	NA
SRR17241852	PRJNA788383	Low_calorie_diet	Low_calorie_diet	Calorie	Butyrate	Others	Others	NA	Obesity	Obesity	Italy	Europe	human	children	NA	NA
SRR17241853	PRJNA788383	Low_calorie_diet	Low_calorie_diet	Calorie	Butyrate	Others	Others	NA	Obesity	Obesity	Italy	Europe	human	children	NA	NA
SRR17241854	PRJNA788383	Low_calorie_diet	Low_calorie_diet	Calorie	Butyrate	Others	Others	NA	Obesity	Obesity	Italy	Europe	human	children	NA	NA
SRR17241855	PRJNA788383	Low_calorie_diet	Low_calorie_diet	Calorie	Butyrate	Others	Others	NA	Obesity	Obesity	Italy	Europe	human	children	NA	NA
SRR17241856	PRJNA788383	Low_calorie_diet	Low_calorie_diet	Calorie	Butyrate	Others	Others	NA	Obesity	Obesity	Italy	Europe	human	children	NA	NA
SRR17241857	PRJNA788383	Low_calorie_diet	Low_calorie_diet	Calorie	Butyrate	Others	Others	NA	Obesity	Obesity	Italy	Europe	human	children	NA	NA
SRR17241859	PRJNA788383	Low_calorie_diet	Low_calorie_diet	Calorie	Butyrate	Others	Others	NA	Obesity	Obesity	Italy	Europe	human	children	NA	NA
SRR17241860	PRJNA788383	Low_calorie_diet	Low_calorie_diet	Calorie	Butyrate	Others	Others	NA	Obesity	Obesity	Italy	Europe	human	children	NA	NA
SRR17241861	PRJNA788383	Low_calorie_diet	Low_calorie_diet	Calorie	Butyrate	Others	Others	NA	Obesity	Obesity	Italy	Europe	human	children	NA	NA
SRR17241862	PRJNA788383	Low_calorie_diet	Low_calorie_diet	Calorie	Butyrate	Others	Others	NA	Obesity	Obesity	Italy	Europe	human	children	NA	NA
SRR17241863	PRJNA788383	Low_calorie_diet	Low_calorie_diet	Calorie	Butyrate	Others	Others	NA	Obesity	Obesity	Italy	Europe	human	children	NA	NA
SRR17241864	PRJNA788383	Low_calorie_diet	Low_calorie_diet	Calorie	Butyrate	Others	Others	NA	Obesity	Obesity	Italy	Europe	human	children	NA	NA
SRR17241865	PRJNA788383	Low_calorie_diet	Low_calorie_diet	Calorie	Butyrate	Others	Others	NA	Obesity	Obesity	Italy	Europe	human	children	NA	NA
SRR17241866	PRJNA788383	Low_calorie_diet	Low_calorie_diet	Calorie	Butyrate	Others	Others	NA	Obesity	Obesity	Italy	Europe	human	children	NA	NA
SRR17241867	PRJNA788383	Low_calorie_diet	Low_calorie_diet	Calorie	Butyrate	Others	Others	NA	Obesity	Obesity	Italy	Europe	human	children	NA	NA
SRR17241868	PRJNA788383	Low_calorie_diet	Low_calorie_diet	Calorie	Butyrate	Others	Others	NA	Obesity	Obesity	Italy	Europe	human	children	NA	NA
SRR17241870	PRJNA788383	Low_calorie_diet	Low_calorie_diet	Calorie	Butyrate	Others	Others	NA	Obesity	Obesity	Italy	Europe	human	children	NA	NA
SRR2155180	PRJNA290729	Low_calorie_diet	Low_calorie_diet	Calorie	Inulin	Polysaccharide	Polysaccharide	N	Obesity	Obesity	Germany	Europe	human	Adult	NA	NA
SRR2155181	PRJNA290729	Low_calorie_diet	Low_calorie_diet	Calorie	Inulin	Polysaccharide	Polysaccharide	N	Obesity	Obesity	Germany	Europe	human	Adult	NA	NA
SRR2155182	PRJNA290729	Low_calorie_diet	Low_calorie_diet	Calorie	Inulin	Polysaccharide	Polysaccharide	N	Obesity	Obesity	Germany	Europe	human	Adult	NA	NA
SRR2155183	PRJNA290729	Low_calorie_diet	Low_calorie_diet	Calorie	Inulin	Polysaccharide	Polysaccharide	N	Obesity	Obesity	Germany	Europe	human	Adult	NA	NA
SRR2155184	PRJNA290729	Low_calorie_diet	Low_calorie_diet	Calorie	Inulin	Polysaccharide	Polysaccharide	N	Obesity	Obesity	Germany	Europe	human	Adult	NA	NA
SRR2155307	PRJNA290729	Low_calorie_diet	Low_calorie_diet	Calorie	Inulin	Polysaccharide	Polysaccharide	N	Obesity	Obesity	Germany	Europe	human	Adult	NA	NA
SRR2155308	PRJNA290729	Low_calorie_diet	Low_calorie_diet	Calorie	Inulin	Polysaccharide	Polysaccharide	N	Obesity	Obesity	Germany	Europe	human	Adult	NA	NA
SRR2155309	PRJNA290729	Low_calorie_diet	Low_calorie_diet	Calorie	Inulin	Polysaccharide	Polysaccharide	N	Obesity	Obesity	Germany	Europe	human	Adult	NA	NA
SRR2155310	PRJNA290729	Low_calorie_diet	Low_calorie_diet	Calorie	Inulin	Polysaccharide	Polysaccharide	N	Obesity	Obesity	Germany	Europe	human	Adult	NA	NA
SRR2155311	PRJNA290729	Low_calorie_diet	Low_calorie_diet	Calorie	Inulin	Polysaccharide	Polysaccharide	N	Obesity	Obesity	Germany	Europe	human	Adult	NA	NA
SRR2155312	PRJNA290729	Low_calorie_diet	Low_calorie_diet	Calorie	Inulin	Polysaccharide	Polysaccharide	N	Obesity	Obesity	Germany	Europe	human	Adult	NA	NA
SRR2155314	PRJNA290729	Low_calorie_diet	Low_calorie_diet	Calorie	Inulin	Polysaccharide	Polysaccharide	N	Obesity	Obesity	Germany	Europe	human	Adult	NA	NA
SRR2155315	PRJNA290729	Low_calorie_diet	Low_calorie_diet	Calorie	Inulin	Polysaccharide	Polysaccharide	N	Obesity	Obesity	Germany	Europe	human	Adult	NA	NA
SRR2155317	PRJNA290729	Low_calorie_diet	Low_calorie_diet	Calorie	Inulin	Polysaccharide	Polysaccharide	N	Obesity	Obesity	Germany	Europe	human	Adult	NA	NA
SRR2155318	PRJNA290729	Low_calorie_diet	Low_calorie_diet	Calorie	Inulin	Polysaccharide	Polysaccharide	N	Obesity	Obesity	Germany	Europe	human	Adult	NA	NA
SRR2155321	PRJNA290729	Low_calorie_diet	Low_calorie_diet	Calorie	Inulin	Polysaccharide	Polysaccharide	N	Obesity	Obesity	Germany	Europe	human	Adult	NA	NA
SRR2155323	PRJNA290729	Low_calorie_diet	Low_calorie_diet	Calorie	Inulin	Polysaccharide	Polysaccharide	N	Obesity	Obesity	Germany	Europe	human	Adult	NA	NA
SRR2155324	PRJNA290729	Low_calorie_diet	Low_calorie_diet	Calorie	Inulin	Polysaccharide	Polysaccharide	N	Obesity	Obesity	Germany	Europe	human	Adult	NA	NA
SRR2155325	PRJNA290729	Low_calorie_diet	Low_calorie_diet	Calorie	Inulin	Polysaccharide	Polysaccharide	N	Obesity	Obesity	Germany	Europe	human	Adult	NA	NA
SRR2155326	PRJNA290729	Low_calorie_diet	Low_calorie_diet	Calorie	Inulin	Polysaccharide	Polysaccharide	N	Obesity	Obesity	Germany	Europe	human	Adult	NA	NA
SRR2155327	PRJNA290729	Low_calorie_diet	Low_calorie_diet	Calorie	Inulin	Polysaccharide	Polysaccharide	N	Obesity	Obesity	Germany	Europe	human	Adult	NA	NA
SRR2155328	PRJNA290729	Low_calorie_diet	Low_calorie_diet	Calorie	Inulin	Polysaccharide	Polysaccharide	N	Obesity	Obesity	Germany	Europe	human	Adult	NA	NA
SRR2155330	PRJNA290729	Low_calorie_diet	Low_calorie_diet	Calorie	Inulin	Polysaccharide	Polysaccharide	N	Obesity	Obesity	Germany	Europe	human	Adult	NA	NA
SRR2155331	PRJNA290729	Low_calorie_diet	Low_calorie_diet	Calorie	Inulin	Polysaccharide	Polysaccharide	N	Obesity	Obesity	Germany	Europe	human	Adult	NA	NA
SRR2155332	PRJNA290729	Low_calorie_diet	Low_calorie_diet	Calorie	Inulin	Polysaccharide	Polysaccharide	N	Obesity	Obesity	Germany	Europe	human	Adult	NA	NA
SRR2155334	PRJNA290729	Low_calorie_diet	Low_calorie_diet	Calorie	Inulin	Polysaccharide	Polysaccharide	N	Obesity	Obesity	Germany	Europe	human	Adult	NA	NA
SRR2155335	PRJNA290729	Low_calorie_diet	Low_calorie_diet	Calorie	Inulin	Polysaccharide	Polysaccharide	N	Obesity	Obesity	Germany	Europe	human	Adult	NA	NA
SRR2155336	PRJNA290729	Low_calorie_diet	Low_calorie_diet	Calorie	Inulin	Polysaccharide	Polysaccharide	N	Obesity	Obesity	Germany	Europe	human	Adult	NA	NA
SRR2155337	PRJNA290729	Low_calorie_diet	Low_calorie_diet	Calorie	Inulin	Polysaccharide	Polysaccharide	N	Obesity	Obesity	Germany	Europe	human	Adult	NA	NA
SRR2155338	PRJNA290729	Low_calorie_diet	Low_calorie_diet	Calorie	Inulin	Polysaccharide	Polysaccharide	N	Obesity	Obesity	Germany	Europe	human	Adult	NA	NA
SRR2155339	PRJNA290729	Low_calorie_diet	Low_calorie_diet	Calorie	Inulin	Polysaccharide	Polysaccharide	N	Obesity	Obesity	Germany	Europe	human	Adult	NA	NA
SRR2155340	PRJNA290729	Low_calorie_diet	Low_calorie_diet	Calorie	Inulin	Polysaccharide	Polysaccharide	N	Obesity	Obesity	Germany	Europe	human	Adult	NA	NA
SRR2155341	PRJNA290729	Low_calorie_diet	Low_calorie_diet	Calorie	Inulin	Polysaccharide	Polysaccharide	N	Obesity	Obesity	Germany	Europe	human	Adult	NA	NA
SRR2155343	PRJNA290729	Low_calorie_diet	Low_calorie_diet	Calorie	Inulin	Polysaccharide	Polysaccharide	N	Obesity	Obesity	Germany	Europe	human	Adult	NA	NA
SRR2155344	PRJNA290729	Low_calorie_diet	Low_calorie_diet	Calorie	Inulin	Polysaccharide	Polysaccharide	N	Obesity	Obesity	Germany	Europe	human	Adult	NA	NA
SRR2155346	PRJNA290729	Low_calorie_diet	Low_calorie_diet	Calorie	Inulin	Polysaccharide	Polysaccharide	N	Obesity	Obesity	Germany	Europe	human	Adult	NA	NA
SRR2155347	PRJNA290729	Low_calorie_diet	Low_calorie_diet	Calorie	Inulin	Polysaccharide	Polysaccharide	N	Obesity	Obesity	Germany	Europe	human	Adult	NA	NA
SRR2155348	PRJNA290729	Low_calorie_diet	Low_calorie_diet	Calorie	Inulin	Polysaccharide	Polysaccharide	N	Obesity	Obesity	Germany	Europe	human	Adult	NA	NA
SRR2155349	PRJNA290729	Low_calorie_diet	Low_calorie_diet	Calorie	Inulin	Polysaccharide	Polysaccharide	N	Obesity	Obesity	Germany	Europe	human	Adult	NA	NA
SRR2155350	PRJNA290729	Low_calorie_diet	Low_calorie_diet	Calorie	Inulin	Polysaccharide	Polysaccharide	N	Obesity	Obesity	Germany	Europe	human	Adult	NA	NA
SRR2155351	PRJNA290729	Low_calorie_diet	Low_calorie_diet	Calorie	Inulin	Polysaccharide	Polysaccharide	N	Obesity	Obesity	Germany	Europe	human	Adult	NA	NA
SRR2155352	PRJNA290729	Low_calorie_diet	Low_calorie_diet	Calorie	Inulin	Polysaccharide	Polysaccharide	N	Obesity	Obesity	Germany	Europe	human	Adult	NA	NA
SRR2155353	PRJNA290729	Low_calorie_diet	Low_calorie_diet	Calorie	Inulin	Polysaccharide	Polysaccharide	N	Obesity	Obesity	Germany	Europe	human	Adult	NA	NA
SRR2155354	PRJNA290729	Low_calorie_diet	Low_calorie_diet	Calorie	Inulin	Polysaccharide	Polysaccharide	N	Obesity	Obesity	Germany	Europe	human	Adult	NA	NA
SRR2155355	PRJNA290729	Low_calorie_diet	Low_calorie_diet	Calorie	Inulin	Polysaccharide	Polysaccharide	N	Obesity	Obesity	Germany	Europe	human	Adult	NA	NA
SRR2155357	PRJNA290729	Low_calorie_diet	Low_calorie_diet	Calorie	Inulin	Polysaccharide	Polysaccharide	N	Obesity	Obesity	Germany	Europe	human	Adult	NA	NA
SRR2155358	PRJNA290729	Low_calorie_diet	Low_calorie_diet	Calorie	Inulin	Polysaccharide	Polysaccharide	N	Obesity	Obesity	Germany	Europe	human	Adult	NA	NA
SRR2155359	PRJNA290729	Low_calorie_diet	Low_calorie_diet	Calorie	Inulin	Polysaccharide	Polysaccharide	N	Obesity	Obesity	Germany	Europe	human	Adult	NA	NA
SRR2155360	PRJNA290729	Low_calorie_diet	Low_calorie_diet	Calorie	Inulin	Polysaccharide	Polysaccharide	N	Obesity	Obesity	Germany	Europe	human	Adult	NA	NA
SRR2155361	PRJNA290729	Low_calorie_diet	Low_calorie_diet	Calorie	Inulin	Polysaccharide	Polysaccharide	N	Obesity	Obesity	Germany	Europe	human	Adult	NA	NA
SRR2155362	PRJNA290729	Low_calorie_diet	Low_calorie_diet	Calorie	Inulin	Polysaccharide	Polysaccharide	N	Obesity	Obesity	Germany	Europe	human	Adult	NA	NA
SRR2155365	PRJNA290729	Low_calorie_diet	Low_calorie_diet	Calorie	Inulin	Polysaccharide	Polysaccharide	N	Obesity	Obesity	Germany	Europe	human	Adult	NA	NA
SRR2155367	PRJNA290729	Low_calorie_diet	Low_calorie_diet	Calorie	Inulin	Polysaccharide	Polysaccharide	N	Obesity	Obesity	Germany	Europe	human	Adult	NA	NA
SRR2155368	PRJNA290729	Low_calorie_diet	Low_calorie_diet	Calorie	Inulin	Polysaccharide	Polysaccharide	N	Obesity	Obesity	Germany	Europe	human	Adult	NA	NA
SRR2155369	PRJNA290729	Low_calorie_diet	Low_calorie_diet	Calorie	Inulin	Polysaccharide	Polysaccharide	N	Obesity	Obesity	Germany	Europe	human	Adult	NA	NA
SRR2155371	PRJNA290729	Low_calorie_diet	Low_calorie_diet	Calorie	Inulin	Polysaccharide	Polysaccharide	N	Obesity	Obesity	Germany	Europe	human	Adult	NA	NA
SRR2155372	PRJNA290729	Low_calorie_diet	Low_calorie_diet	Calorie	Inulin	Polysaccharide	Polysaccharide	N	Obesity	Obesity	Germany	Europe	human	Adult	NA	NA
SRR2155373	PRJNA290729	Low_calorie_diet	Low_calorie_diet	Calorie	Inulin	Polysaccharide	Polysaccharide	N	Obesity	Obesity	Germany	Europe	human	Adult	NA	NA
SRR2155374	PRJNA290729	Low_calorie_diet	Low_calorie_diet	Calorie	Inulin	Polysaccharide	Polysaccharide	N	Obesity	Obesity	Germany	Europe	human	Adult	NA	NA
SRR2155375	PRJNA290729	Low_calorie_diet	Low_calorie_diet	Calorie	Inulin	Polysaccharide	Polysaccharide	N	Obesity	Obesity	Germany	Europe	human	Adult	NA	NA
SRR2155376	PRJNA290729	Low_calorie_diet	Low_calorie_diet	Calorie	Inulin	Polysaccharide	Polysaccharide	N	Obesity	Obesity	Germany	Europe	human	Adult	NA	NA
SRR2155377	PRJNA290729	Low_calorie_diet	Low_calorie_diet	Calorie	Inulin	Polysaccharide	Polysaccharide	N	Obesity	Obesity	Germany	Europe	human	Adult	NA	NA
SRR2155379	PRJNA290729	Low_calorie_diet	Low_calorie_diet	Calorie	Inulin	Polysaccharide	Polysaccharide	N	Obesity	Obesity	Germany	Europe	human	Adult	NA	NA
SRR2155380	PRJNA290729	Low_calorie_diet	Low_calorie_diet	Calorie	Inulin	Polysaccharide	Polysaccharide	N	Obesity	Obesity	Germany	Europe	human	Adult	NA	NA
SRR2155381	PRJNA290729	Low_calorie_diet	Low_calorie_diet	Calorie	Inulin	Polysaccharide	Polysaccharide	N	Obesity	Obesity	Germany	Europe	human	Adult	NA	NA
SRR2155383	PRJNA290729	Low_calorie_diet	Low_calorie_diet	Calorie	Inulin	Polysaccharide	Polysaccharide	N	Obesity	Obesity	Germany	Europe	human	Adult	NA	NA
SRR2155384	PRJNA290729	Low_calorie_diet	Low_calorie_diet	Calorie	Inulin	Polysaccharide	Polysaccharide	N	Obesity	Obesity	Germany	Europe	human	Adult	NA	NA
SRR2155385	PRJNA290729	Low_calorie_diet	Low_calorie_diet	Calorie	Inulin	Polysaccharide	Polysaccharide	N	Obesity	Obesity	Germany	Europe	human	Adult	NA	NA
SRR2155386	PRJNA290729	Low_calorie_diet	Low_calorie_diet	Calorie	Inulin	Polysaccharide	Polysaccharide	N	Obesity	Obesity	Germany	Europe	human	Adult	NA	NA
SRR2155387	PRJNA290729	Low_calorie_diet	Low_calorie_diet	Calorie	Inulin	Polysaccharide	Polysaccharide	N	Obesity	Obesity	Germany	Europe	human	Adult	NA	NA
SRR2155388	PRJNA290729	Low_calorie_diet	Low_calorie_diet	Calorie	Inulin	Polysaccharide	Polysaccharide	N	Obesity	Obesity	Germany	Europe	human	Adult	NA	NA
SRR2155390	PRJNA290729	Low_calorie_diet	Low_calorie_diet	Calorie	Inulin	Polysaccharide	Polysaccharide	N	Obesity	Obesity	Germany	Europe	human	Adult	NA	NA
SRR2155391	PRJNA290729	Low_calorie_diet	Low_calorie_diet	Calorie	Inulin	Polysaccharide	Polysaccharide	N	Obesity	Obesity	Germany	Europe	human	Adult	NA	NA
SRR2155392	PRJNA290729	Low_calorie_diet	Low_calorie_diet	Calorie	Inulin	Polysaccharide	Polysaccharide	N	Obesity	Obesity	Germany	Europe	human	Adult	NA	NA
SRR2155393	PRJNA290729	Low_calorie_diet	Low_calorie_diet	Calorie	Inulin	Polysaccharide	Polysaccharide	N	Obesity	Obesity	Germany	Europe	human	Adult	NA	NA
SRR2155395	PRJNA290729	Low_calorie_diet	Low_calorie_diet	Calorie	Inulin	Polysaccharide	Polysaccharide	N	Obesity	Obesity	Germany	Europe	human	Adult	NA	NA
SRR2155396	PRJNA290729	Low_calorie_diet	Low_calorie_diet	Calorie	Inulin	Polysaccharide	Polysaccharide	N	Obesity	Obesity	Germany	Europe	human	Adult	NA	NA
SRR1761676	PRJNA268964	High_urbanization	High_urbanization	Urbanization	NA	NA	NA	NA	Healthy	Healthy	United_States	North_America	human	NA	NA	male
SRR1761677	PRJNA268964	High_urbanization	High_urbanization	Urbanization	NA	NA	NA	NA	Healthy	Healthy	United_States	North_America	human	NA	NA	female
SRR1761678	PRJNA268964	High_urbanization	High_urbanization	Urbanization	NA	NA	NA	NA	Healthy	Healthy	United_States	North_America	human	NA	NA	male
SRR1761679	PRJNA268964	High_urbanization	High_urbanization	Urbanization	NA	NA	NA	NA	Obesity	Obesity	United_States	North_America	human	NA	NA	male
SRR1761680	PRJNA268964	High_urbanization	High_urbanization	Urbanization	NA	NA	NA	NA	Healthy	Healthy	United_States	North_America	human	NA	NA	male
SRR1761681	PRJNA268964	High_urbanization	High_urbanization	Urbanization	NA	NA	NA	NA	Healthy	Healthy	United_States	North_America	human	NA	NA	male
SRR1761682	PRJNA268964	High_urbanization	High_urbanization	Urbanization	NA	NA	NA	NA	Healthy	Healthy	United_States	North_America	human	NA	NA	female
SRR1761683	PRJNA268964	High_urbanization	High_urbanization	Urbanization	NA	NA	NA	NA	Healthy	Healthy	United_States	North_America	human	NA	NA	female
SRR1761684	PRJNA268964	High_urbanization	High_urbanization	Urbanization	NA	NA	NA	NA	Obesity	Obesity	United_States	North_America	human	NA	NA	male
SRR1761685	PRJNA268964	High_urbanization	High_urbanization	Urbanization	NA	NA	NA	NA	Healthy	Healthy	United_States	North_America	human	NA	NA	male
SRR1761686	PRJNA268964	High_urbanization	High_urbanization	Urbanization	NA	NA	NA	NA	Obesity	Obesity	United_States	North_America	human	NA	NA	female
SRR1761687	PRJNA268964	High_urbanization	High_urbanization	Urbanization	NA	NA	NA	NA	Healthy	Healthy	United_States	North_America	human	NA	NA	male
SRR1761688	PRJNA268964	High_urbanization	High_urbanization	Urbanization	NA	NA	NA	NA	Healthy	Healthy	United_States	North_America	human	NA	NA	female
SRR1761689	PRJNA268964	High_urbanization	High_urbanization	Urbanization	NA	NA	NA	NA	Obesity	Obesity	United_States	North_America	human	NA	NA	female
SRR1761690	PRJNA268964	High_urbanization	High_urbanization	Urbanization	NA	NA	NA	NA	Obesity	Obesity	United_States	North_America	human	NA	NA	male
SRR1761691	PRJNA268964	High_urbanization	High_urbanization	Urbanization	NA	NA	NA	NA	Obesity	Obesity	United_States	North_America	human	NA	NA	male
SRR1761692	PRJNA268964	High_urbanization	High_urbanization	Urbanization	NA	NA	NA	NA	Healthy	Healthy	United_States	North_America	human	NA	NA	male
SRR1761693	PRJNA268964	High_urbanization	High_urbanization	Urbanization	NA	NA	NA	NA	Healthy	Healthy	United_States	North_America	human	NA	NA	female
SRR1761694	PRJNA268964	High_urbanization	High_urbanization	Urbanization	NA	NA	NA	NA	Obesity	Obesity	United_States	North_America	human	NA	NA	male
SRR1761695	PRJNA268964	High_urbanization	High_urbanization	Urbanization	NA	NA	NA	NA	Obesity	Obesity	United_States	North_America	human	NA	NA	male
SRR1761696	PRJNA268964	High_urbanization	High_urbanization	Urbanization	NA	NA	NA	NA	Obesity	Obesity	United_States	North_America	human	NA	NA	male
SRR1761697	PRJNA268964	High_urbanization	High_urbanization	Urbanization	NA	NA	NA	NA	Obesity	Obesity	United_States	North_America	human	NA	NA	female
SRR1930247	PRJNA278393	High_urbanization	High_urbanization	Urbanization	NA	NA	NA	NA	NA	NA	Italy	Europe	human	Adult	NA	NA
SRR1930248	PRJNA278393	High_urbanization	High_urbanization	Urbanization	NA	NA	NA	NA	NA	NA	Italy	Europe	human	Adult	NA	NA
SRR1930250	PRJNA278393	High_urbanization	High_urbanization	Urbanization	NA	NA	NA	NA	NA	NA	Italy	Europe	human	Adult	NA	NA
SRR1930251	PRJNA278393	High_urbanization	High_urbanization	Urbanization	NA	NA	NA	NA	NA	NA	Italy	Europe	human	Adult	NA	NA
SRR1930253	PRJNA278393	High_urbanization	High_urbanization	Urbanization	NA	NA	NA	NA	NA	NA	Italy	Europe	human	Adult	NA	NA
SRR1930255	PRJNA278393	High_urbanization	High_urbanization	Urbanization	NA	NA	NA	NA	NA	NA	Italy	Europe	human	Adult	NA	NA
SRR1930777	PRJNA278393	High_urbanization	High_urbanization	Urbanization	NA	NA	NA	NA	NA	NA	Italy	Europe	human	Adult	NA	NA
SRR1931170	PRJNA278393	High_urbanization	High_urbanization	Urbanization	NA	NA	NA	NA	NA	NA	Italy	Europe	human	Adult	NA	NA
SRR1931173	PRJNA278393	High_urbanization	High_urbanization	Urbanization	NA	NA	NA	NA	NA	NA	Italy	Europe	human	Adult	NA	NA
SRR1931177	PRJNA278393	High_urbanization	High_urbanization	Urbanization	NA	NA	NA	NA	NA	NA	Italy	Europe	human	Adult	NA	NA
SRR1931178	PRJNA278393	High_urbanization	High_urbanization	Urbanization	NA	NA	NA	NA	NA	NA	Italy	Europe	human	Adult	NA	NA
SRR8164235	PRJNA503909	High_urbanization	High_urbanization	Urbanization	NA	NA	NA	NA	NA	NA	Australia	Oceania	human	Adult	Youth	male
SRR8164236	PRJNA503909	High_urbanization	High_urbanization	Urbanization	NA	NA	NA	NA	NA	NA	Australia	Oceania	human	Adult	Teenagers	female
SRR8164237	PRJNA503909	High_urbanization	High_urbanization	Urbanization	NA	NA	NA	NA	NA	NA	Australia	Oceania	human	Adult	Middle_age	male
SRR8164238	PRJNA503909	High_urbanization	High_urbanization	Urbanization	NA	NA	NA	NA	NA	NA	Australia	Oceania	human	Adult	Middle_age	male
SRR8164239	PRJNA503909	High_urbanization	High_urbanization	Urbanization	NA	NA	NA	NA	NA	NA	Australia	Oceania	human	Adult	Youth	female
SRR8164240	PRJNA503909	High_urbanization	High_urbanization	Urbanization	NA	NA	NA	NA	NA	NA	Australia	Oceania	human	Adult	Youth	female
SRR8164241	PRJNA503909	High_urbanization	High_urbanization	Urbanization	NA	NA	NA	NA	NA	NA	Australia	Oceania	human	Adult	Youth	female
SRR8164242	PRJNA503909	High_urbanization	High_urbanization	Urbanization	NA	NA	NA	NA	NA	NA	Australia	Oceania	human	Adult	Youth	female
SRR8164243	PRJNA503909	High_urbanization	High_urbanization	Urbanization	NA	NA	NA	NA	NA	NA	Australia	Oceania	human	Adult	Middle_age	male
SRR8164244	PRJNA503909	High_urbanization	High_urbanization	Urbanization	NA	NA	NA	NA	NA	NA	Australia	Oceania	human	Adult	Elderly_people	female
SRR8164245	PRJNA503909	High_urbanization	High_urbanization	Urbanization	NA	NA	NA	NA	NA	NA	Australia	Oceania	human	Adult	Middle_age	female
SRR8164246	PRJNA503909	High_urbanization	High_urbanization	Urbanization	NA	NA	NA	NA	NA	NA	Australia	Oceania	human	Adult	Youth	female
SRR8164247	PRJNA503909	High_urbanization	High_urbanization	Urbanization	NA	NA	NA	NA	NA	NA	Australia	Oceania	human	Adult	Middle_age	male
SRR8164248	PRJNA503909	High_urbanization	High_urbanization	Urbanization	NA	NA	NA	NA	NA	NA	Australia	Oceania	human	Adult	Middle_age	female
SRR8164249	PRJNA503909	High_urbanization	High_urbanization	Urbanization	NA	NA	NA	NA	NA	NA	Australia	Oceania	human	Adult	Youth	male
SRR8164250	PRJNA503909	High_urbanization	High_urbanization	Urbanization	NA	NA	NA	NA	NA	NA	Australia	Oceania	human	Adult	Youth	female
SRR8164251	PRJNA503909	High_urbanization	High_urbanization	Urbanization	NA	NA	NA	NA	NA	NA	Australia	Oceania	human	Adult	Youth	male
SRR8164252	PRJNA503909	High_urbanization	High_urbanization	Urbanization	NA	NA	NA	NA	NA	NA	Australia	Oceania	human	Adult	Middle_age	male
SRR8164253	PRJNA503909	High_urbanization	High_urbanization	Urbanization	NA	NA	NA	NA	NA	NA	Australia	Oceania	human	Adult	Youth	female
SRR8164254	PRJNA503909	High_urbanization	High_urbanization	Urbanization	NA	NA	NA	NA	NA	NA	Australia	Oceania	human	Adult	Middle_age	male
SRR8164275	PRJNA503909	High_urbanization	High_urbanization	Urbanization	NA	NA	NA	NA	NA	NA	Australia	Oceania	human	Adult	Elderly_people	male
SRR8164276	PRJNA503909	High_urbanization	High_urbanization	Urbanization	NA	NA	NA	NA	NA	NA	Australia	Oceania	human	Adult	Youth	male
SRR8164277	PRJNA503909	High_urbanization	High_urbanization	Urbanization	NA	NA	NA	NA	NA	NA	Australia	Oceania	human	Adult	Teenagers	male
SRR8164278	PRJNA503909	High_urbanization	High_urbanization	Urbanization	NA	NA	NA	NA	NA	NA	Australia	Oceania	human	Adult	Youth	male
SRR8164279	PRJNA503909	High_urbanization	High_urbanization	Urbanization	NA	NA	NA	NA	NA	NA	Australia	Oceania	human	Adult	Elderly_people	female
SRR8164280	PRJNA503909	High_urbanization	High_urbanization	Urbanization	NA	NA	NA	NA	NA	NA	Australia	Oceania	human	Adult	Elderly_people	female
SRR8164281	PRJNA503909	High_urbanization	High_urbanization	Urbanization	NA	NA	NA	NA	NA	NA	Australia	Oceania	human	Adult	Middle_age	male
SRR8164282	PRJNA503909	High_urbanization	High_urbanization	Urbanization	NA	NA	NA	NA	NA	NA	Australia	Oceania	human	Adult	Middle_age	female
SRR8164283	PRJNA503909	High_urbanization	High_urbanization	Urbanization	NA	NA	NA	NA	NA	NA	Australia	Oceania	human	Adult	Youth	male
SRR8164284	PRJNA503909	High_urbanization	High_urbanization	Urbanization	NA	NA	NA	NA	NA	NA	Australia	Oceania	human	Adult	Youth	female
SRR8164305	PRJNA503909	High_urbanization	High_urbanization	Urbanization	NA	NA	NA	NA	NA	NA	Australia	Oceania	human	Adult	Teenagers	female
SRR8164306	PRJNA503909	High_urbanization	High_urbanization	Urbanization	NA	NA	NA	NA	NA	NA	Australia	Oceania	human	Adult	Teenagers	female
SRR8164307	PRJNA503909	High_urbanization	High_urbanization	Urbanization	NA	NA	NA	NA	NA	NA	Australia	Oceania	human	Adult	Youth	female
SRR8164308	PRJNA503909	High_urbanization	High_urbanization	Urbanization	NA	NA	NA	NA	NA	NA	Australia	Oceania	human	Adult	Youth	male
SRR8164309	PRJNA503909	High_urbanization	High_urbanization	Urbanization	NA	NA	NA	NA	NA	NA	Australia	Oceania	human	Adult	Middle_age	female
SRR8164310	PRJNA503909	High_urbanization	High_urbanization	Urbanization	NA	NA	NA	NA	NA	NA	Australia	Oceania	human	Adult	Teenagers	female
SRR8164311	PRJNA503909	High_urbanization	High_urbanization	Urbanization	NA	NA	NA	NA	NA	NA	Australia	Oceania	human	Adult	Middle_age	female
SRR8164312	PRJNA503909	High_urbanization	High_urbanization	Urbanization	NA	NA	NA	NA	NA	NA	Australia	Oceania	human	Adult	Middle_age	female
SRR8164313	PRJNA503909	High_urbanization	High_urbanization	Urbanization	NA	NA	NA	NA	NA	NA	Australia	Oceania	human	Adult	Middle_age	male
SRR8164314	PRJNA503909	High_urbanization	High_urbanization	Urbanization	NA	NA	NA	NA	NA	NA	Australia	Oceania	human	Adult	Middle_age	female
SRR8164325	PRJNA503909	High_urbanization	High_urbanization	Urbanization	NA	NA	NA	NA	NA	NA	Australia	Oceania	human	Adult	Middle_age	female
SRR8164326	PRJNA503909	High_urbanization	High_urbanization	Urbanization	NA	NA	NA	NA	NA	NA	Australia	Oceania	human	Adult	Youth	male
SRR8164327	PRJNA503909	High_urbanization	High_urbanization	Urbanization	NA	NA	NA	NA	NA	NA	Australia	Oceania	human	Adult	Teenagers	male
SRR8164328	PRJNA503909	High_urbanization	High_urbanization	Urbanization	NA	NA	NA	NA	NA	NA	Australia	Oceania	human	Adult	Middle_age	male
SRR8164329	PRJNA503909	High_urbanization	High_urbanization	Urbanization	NA	NA	NA	NA	NA	NA	Australia	Oceania	human	Adult	Youth	female
SRR8164330	PRJNA503909	High_urbanization	High_urbanization	Urbanization	NA	NA	NA	NA	NA	NA	Australia	Oceania	human	Adult	Middle_age	male
SRR8164331	PRJNA503909	High_urbanization	High_urbanization	Urbanization	NA	NA	NA	NA	NA	NA	Australia	Oceania	human	Adult	Middle_age	male
SRR8164332	PRJNA503909	High_urbanization	High_urbanization	Urbanization	NA	NA	NA	NA	NA	NA	Australia	Oceania	human	Adult	Youth	female
SRR8164333	PRJNA503909	High_urbanization	High_urbanization	Urbanization	NA	NA	NA	NA	NA	NA	Australia	Oceania	human	Adult	Elderly_people	male
SRR8164334	PRJNA503909	High_urbanization	High_urbanization	Urbanization	NA	NA	NA	NA	NA	NA	Australia	Oceania	human	Adult	Youth	female
SRR15431174	PRJNA753725	High_sugar_diet	High_sugar_diet	Fat	Control	Control	Probiotics	NA	NA	NA	China	Asia	mouse	NA	NA	male
SRR15431175	PRJNA753725	High_sugar_diet	High_sugar_diet	Fat	Control	Control	Probiotics	NA	NA	NA	China	Asia	mouse	NA	NA	male
SRR15431176	PRJNA753725	High_sugar_diet	High_sugar_diet	Fat	Control	Control	Probiotics	NA	NA	NA	China	Asia	mouse	NA	NA	male
SRR15431177	PRJNA753725	High_sugar_diet	High_sugar_diet	Fat	Control	Control	Probiotics	NA	NA	NA	China	Asia	mouse	NA	NA	male
SRR15431178	PRJNA753725	High_sugar_diet	High_sugar_diet	Fat	Control	Control	Probiotics	NA	NA	NA	China	Asia	mouse	NA	NA	male
SRR15431179	PRJNA753725	High_sugar_diet	High_sugar_diet	Fat	ARB	Probiotics	Probiotics	NA	NA	NA	China	Asia	mouse	NA	NA	male
SRR15431180	PRJNA753725	High_sugar_diet	High_sugar_diet	Fat	ARB	Probiotics	Probiotics	NA	NA	NA	China	Asia	mouse	NA	NA	male
SRR15431181	PRJNA753725	High_sugar_diet	High_sugar_diet	Fat	ARB	Probiotics	Probiotics	NA	NA	NA	China	Asia	mouse	NA	NA	male
SRR15431182	PRJNA753725	High_sugar_diet	High_sugar_diet	Fat	ARB	Probiotics	Probiotics	NA	NA	NA	China	Asia	mouse	NA	NA	male
SRR15431183	PRJNA753725	High_sugar_diet	High_sugar_diet	Fat	ARB	Probiotics	Probiotics	NA	NA	NA	China	Asia	mouse	NA	NA	male
SRR15431163	PRJNA753725	High_protein_diet	High_protein_diet	Protein	Control	Control	Probiotics	NA	NA	NA	China	Asia	mouse	NA	NA	male
SRR15431164	PRJNA753725	High_protein_diet	High_protein_diet	Protein	Control	Control	Probiotics	NA	NA	NA	China	Asia	mouse	NA	NA	male
SRR15431165	PRJNA753725	High_protein_diet	High_protein_diet	Protein	Control	Control	Probiotics	NA	NA	NA	China	Asia	mouse	NA	NA	male
SRR15431166	PRJNA753725	High_protein_diet	High_protein_diet	Protein	Control	Control	Probiotics	NA	NA	NA	China	Asia	mouse	NA	NA	male
SRR15431167	PRJNA753725	High_protein_diet	High_protein_diet	Protein	Control	Control	Probiotics	NA	NA	NA	China	Asia	mouse	NA	NA	male
SRR15431168	PRJNA753725	High_protein_diet	High_protein_diet	Protein	ARB	Probiotics	Probiotics	NA	NA	NA	China	Asia	mouse	NA	NA	male
SRR15431169	PRJNA753725	High_protein_diet	High_protein_diet	Protein	ARB	Probiotics	Probiotics	NA	NA	NA	China	Asia	mouse	NA	NA	male
SRR15431170	PRJNA753725	High_protein_diet	High_protein_diet	Protein	ARB	Probiotics	Probiotics	NA	NA	NA	China	Asia	mouse	NA	NA	male
SRR15431171	PRJNA753725	High_protein_diet	High_protein_diet	Protein	ARB	Probiotics	Probiotics	NA	NA	NA	China	Asia	mouse	NA	NA	male
SRR15431172	PRJNA753725	High_protein_diet	High_protein_diet	Protein	ARB	Probiotics	Probiotics	NA	NA	NA	China	Asia	mouse	NA	NA	male
SRR4253502	PRJNA340931	High_protein_diet	High_protein_diet	NA	casein	Protein	Protein	NA	NA	NA	China	Asia	rat	NA	NA	NA
SRR4253618	PRJNA340931	High_protein_diet	High_protein_diet	NA	casein	Protein	Protein	NA	NA	NA	China	Asia	rat	NA	NA	NA
SRR4253681	PRJNA340931	High_protein_diet	High_protein_diet	NA	casein	Protein	Protein	NA	NA	NA	China	Asia	rat	NA	NA	NA
SRR4254079	PRJNA340931	High_protein_diet	High_protein_diet	NA	soy	Protein	Protein	NA	NA	NA	China	Asia	rat	NA	NA	NA
SRR4254080	PRJNA340931	High_protein_diet	High_protein_diet	NA	soy	Protein	Protein	NA	NA	NA	China	Asia	rat	NA	NA	NA
SRR4254081	PRJNA340931	High_protein_diet	High_protein_diet	NA	soy	Protein	Protein	NA	NA	NA	China	Asia	rat	NA	NA	NA
SRR4254082	PRJNA340931	High_protein_diet	High_protein_diet	NA	chicken	Protein	Protein	NA	NA	NA	China	Asia	rat	NA	NA	NA
SRR4254083	PRJNA340931	High_protein_diet	High_protein_diet	NA	chicken	Protein	Protein	NA	NA	NA	China	Asia	rat	NA	NA	NA
SRR4254084	PRJNA340931	High_protein_diet	High_protein_diet	NA	chicken	Protein	Protein	NA	NA	NA	China	Asia	rat	NA	NA	NA
SRR4254087	PRJNA340931	High_protein_diet	High_protein_diet	NA	beef	Protein	Protein	NA	NA	NA	China	Asia	rat	NA	NA	NA
SRR4254088	PRJNA340931	High_protein_diet	High_protein_diet	NA	beef	Protein	Protein	NA	NA	NA	China	Asia	rat	NA	NA	NA
SRR4254089	PRJNA340931	High_protein_diet	High_protein_diet	NA	beef	Protein	Protein	NA	NA	NA	China	Asia	rat	NA	NA	NA
SRR4254093	PRJNA340931	High_protein_diet	High_protein_diet	NA	fish	Protein	Protein	NA	NA	NA	China	Asia	rat	NA	NA	NA
SRR4254094	PRJNA340931	High_protein_diet	High_protein_diet	NA	fish	Protein	Protein	NA	NA	NA	China	Asia	rat	NA	NA	NA
SRR4254095	PRJNA340931	High_protein_diet	High_protein_diet	NA	fish	Protein	Protein	NA	NA	NA	China	Asia	rat	NA	NA	NA
SRR4254096	PRJNA340931	High_protein_diet	High_protein_diet	NA	pork	Protein	Protein	NA	NA	NA	China	Asia	rat	NA	NA	NA
SRR4254097	PRJNA340931	High_protein_diet	High_protein_diet	NA	pork	Protein	Protein	NA	NA	NA	China	Asia	rat	NA	NA	NA
SRR7989804	PRJNA491335.1	High_gluten_diet	High_gluten_diet	Gluten	NA	NA	NA	NA	NA	NA	Denmark	Europe	human	Adult	Middle_age	female
SRR7989806	PRJNA491335.1	High_gluten_diet	High_gluten_diet	Gluten	NA	NA	NA	NA	NA	NA	Denmark	Europe	human	Adult	Middle_age	female
SRR7989818	PRJNA491335.1	High_gluten_diet	High_gluten_diet	Gluten	NA	NA	NA	NA	NA	NA	Denmark	Europe	human	Adult	Elderly_people	female
SRR7989820	PRJNA491335.1	High_gluten_diet	High_gluten_diet	Gluten	NA	NA	NA	NA	NA	NA	Denmark	Europe	human	Adult	Middle_age	female
SRR7989824	PRJNA491335.1	High_gluten_diet	High_gluten_diet	Gluten	NA	NA	NA	NA	NA	NA	Denmark	Europe	human	Adult	Middle_age	female
SRR7989828	PRJNA491335.1	High_gluten_diet	High_gluten_diet	Gluten	NA	NA	NA	NA	NA	NA	Denmark	Europe	human	Adult	Elderly_people	female
SRR7989832	PRJNA491335.1	High_gluten_diet	High_gluten_diet	Gluten	NA	NA	NA	NA	NA	NA	Denmark	Europe	human	Adult	Elderly_people	male
SRR7989834	PRJNA491335.1	High_gluten_diet	High_gluten_diet	Gluten	NA	NA	NA	NA	NA	NA	Denmark	Europe	human	Adult	Middle_age	male
SRR7989836	PRJNA491335.1	High_gluten_diet	High_gluten_diet	Gluten	NA	NA	NA	NA	NA	NA	Denmark	Europe	human	Adult	Youth	female
SRR7989842	PRJNA491335.1	High_gluten_diet	High_gluten_diet	Gluten	NA	NA	NA	NA	NA	NA	Denmark	Europe	human	Adult	Middle_age	female
SRR7989845	PRJNA491335.1	High_gluten_diet	High_gluten_diet	Gluten	NA	NA	NA	NA	NA	NA	Denmark	Europe	human	Adult	Middle_age	female
SRR7989848	PRJNA491335.1	High_gluten_diet	High_gluten_diet	Gluten	NA	NA	NA	NA	NA	NA	Denmark	Europe	human	Adult	Middle_age	female
SRR7989854	PRJNA491335.1	High_gluten_diet	High_gluten_diet	Gluten	NA	NA	NA	NA	NA	NA	Denmark	Europe	human	Adult	Youth	female
SRR7989857	PRJNA491335.1	High_gluten_diet	High_gluten_diet	Gluten	NA	NA	NA	NA	NA	NA	Denmark	Europe	human	Adult	Youth	female
SRR7989865	PRJNA491335.1	High_gluten_diet	High_gluten_diet	Gluten	NA	NA	NA	NA	NA	NA	Denmark	Europe	human	Adult	Middle_age	female
SRR7989871	PRJNA491335.1	High_gluten_diet	High_gluten_diet	Gluten	NA	NA	NA	NA	NA	NA	Denmark	Europe	human	Adult	Middle_age	female
SRR7989875	PRJNA491335.1	High_gluten_diet	High_gluten_diet	Gluten	NA	NA	NA	NA	NA	NA	Denmark	Europe	human	Adult	Middle_age	female
SRR7989880	PRJNA491335.1	High_gluten_diet	High_gluten_diet	Gluten	NA	NA	NA	NA	NA	NA	Denmark	Europe	human	Adult	Middle_age	male
SRR7989884	PRJNA491335.1	High_gluten_diet	High_gluten_diet	Gluten	NA	NA	NA	NA	NA	NA	Denmark	Europe	human	Adult	Middle_age	female
SRR7989890	PRJNA491335.1	High_gluten_diet	High_gluten_diet	Gluten	NA	NA	NA	NA	NA	NA	Denmark	Europe	human	Adult	Middle_age	female
SRR7989896	PRJNA491335.1	High_gluten_diet	High_gluten_diet	Gluten	NA	NA	NA	NA	NA	NA	Denmark	Europe	human	Adult	Middle_age	female
SRR7989898	PRJNA491335.1	High_gluten_diet	High_gluten_diet	Gluten	NA	NA	NA	NA	NA	NA	Denmark	Europe	human	Adult	Youth	female
SRR7989902	PRJNA491335.1	High_gluten_diet	High_gluten_diet	Gluten	NA	NA	NA	NA	NA	NA	Denmark	Europe	human	Adult	Elderly_people	female
SRR7989905	PRJNA491335.1	High_gluten_diet	High_gluten_diet	Gluten	NA	NA	NA	NA	NA	NA	Denmark	Europe	human	Adult	Youth	male
SRR7989910	PRJNA491335.1	High_gluten_diet	High_gluten_diet	Gluten	NA	NA	NA	NA	NA	NA	Denmark	Europe	human	Adult	Youth	female
SRR7989912	PRJNA491335.1	High_gluten_diet	High_gluten_diet	Gluten	NA	NA	NA	NA	NA	NA	Denmark	Europe	human	Adult	Middle_age	male
SRR7989915	PRJNA491335.1	High_gluten_diet	High_gluten_diet	Gluten	NA	NA	NA	NA	NA	NA	Denmark	Europe	human	Adult	Middle_age	male
SRR7989922	PRJNA491335.1	High_gluten_diet	High_gluten_diet	Gluten	NA	NA	NA	NA	NA	NA	Denmark	Europe	human	Adult	Elderly_people	male
SRR7989924	PRJNA491335.1	High_gluten_diet	High_gluten_diet	Gluten	NA	NA	NA	NA	NA	NA	Denmark	Europe	human	Adult	Middle_age	male
SRR7989927	PRJNA491335.1	High_gluten_diet	High_gluten_diet	Gluten	NA	NA	NA	NA	NA	NA	Denmark	Europe	human	Adult	Middle_age	male
SRR7989931	PRJNA491335.1	High_gluten_diet	High_gluten_diet	Gluten	NA	NA	NA	NA	NA	NA	Denmark	Europe	human	Adult	Middle_age	male
SRR7989933	PRJNA491335.1	High_gluten_diet	High_gluten_diet	Gluten	NA	NA	NA	NA	NA	NA	Denmark	Europe	human	Adult	Elderly_people	male
SRR7989944	PRJNA491335.1	High_gluten_diet	High_gluten_diet	Gluten	NA	NA	NA	NA	NA	NA	Denmark	Europe	human	Adult	Elderly_people	male
SRR7989946	PRJNA491335.1	High_gluten_diet	High_gluten_diet	Gluten	NA	NA	NA	NA	NA	NA	Denmark	Europe	human	Adult	Youth	female
SRR7989953	PRJNA491335.1	High_gluten_diet	High_gluten_diet	Gluten	NA	NA	NA	NA	NA	NA	Denmark	Europe	human	Adult	Middle_age	male
SRR7989956	PRJNA491335.1	High_gluten_diet	High_gluten_diet	Gluten	NA	NA	NA	NA	NA	NA	Denmark	Europe	human	Adult	Middle_age	female
SRR7989967	PRJNA491335.1	High_gluten_diet	High_gluten_diet	Gluten	NA	NA	NA	NA	NA	NA	Denmark	Europe	human	Adult	Middle_age	male
SRR7989969	PRJNA491335.1	High_gluten_diet	High_gluten_diet	Gluten	NA	NA	NA	NA	NA	NA	Denmark	Europe	human	Adult	Middle_age	female
SRR7989974	PRJNA491335.1	High_gluten_diet	High_gluten_diet	Gluten	NA	NA	NA	NA	NA	NA	Denmark	Europe	human	Adult	Middle_age	female
SRR7989978	PRJNA491335.1	High_gluten_diet	High_gluten_diet	Gluten	NA	NA	NA	NA	NA	NA	Denmark	Europe	human	Adult	Middle_age	female
SRR7989980	PRJNA491335.1	High_gluten_diet	High_gluten_diet	Gluten	NA	NA	NA	NA	NA	NA	Denmark	Europe	human	Adult	Middle_age	male
SRR7989981	PRJNA491335.1	High_gluten_diet	High_gluten_diet	Gluten	NA	NA	NA	NA	NA	NA	Denmark	Europe	human	Adult	Middle_age	male
SRR7989983	PRJNA491335.1	High_gluten_diet	High_gluten_diet	Gluten	NA	NA	NA	NA	NA	NA	Denmark	Europe	human	Adult	Middle_age	male
SRR7989985	PRJNA491335.1	High_gluten_diet	High_gluten_diet	Gluten	NA	NA	NA	NA	NA	NA	Denmark	Europe	human	Adult	Middle_age	female
SRR7989989	PRJNA491335.1	High_gluten_diet	High_gluten_diet	Gluten	NA	NA	NA	NA	NA	NA	Denmark	Europe	human	Adult	Middle_age	male
SRR7989996	PRJNA491335.1	High_gluten_diet	High_gluten_diet	Gluten	NA	NA	NA	NA	NA	NA	Denmark	Europe	human	Adult	Middle_age	female
SRR7989998	PRJNA491335.1	High_gluten_diet	High_gluten_diet	Gluten	NA	NA	NA	NA	NA	NA	Denmark	Europe	human	Adult	Middle_age	male
SRR7990000	PRJNA491335.1	High_gluten_diet	High_gluten_diet	Gluten	NA	NA	NA	NA	NA	NA	Denmark	Europe	human	Adult	Middle_age	female
SRR8097421	PRJNA491335.1	High_gluten_diet	High_gluten_diet	Gluten	NA	NA	NA	NA	NA	NA	Denmark	Europe	human	Adult	Middle_age	male
ERR3015726	PRJEB30307	Low_fiber_diet	Low_fiber_diet	Fiber	NA	NA	NA	NA	NA	NA	United_Kingdom	Europe	human	Adult	NA	NA
ERR3015728	PRJEB30307	Low_fiber_diet	Low_fiber_diet	Fiber	NA	NA	NA	NA	NA	NA	United_Kingdom	Europe	human	Adult	NA	NA
ERR3015730	PRJEB30307	Low_fiber_diet	Low_fiber_diet	Fiber	NA	NA	NA	NA	NA	NA	United_Kingdom	Europe	human	Adult	NA	NA
ERR3015732	PRJEB30307	Low_fiber_diet	Low_fiber_diet	Fiber	NA	NA	NA	NA	NA	NA	United_Kingdom	Europe	human	Adult	NA	NA
ERR3015734	PRJEB30307	Low_fiber_diet	Low_fiber_diet	Fiber	NA	NA	NA	NA	NA	NA	United_Kingdom	Europe	human	Adult	NA	NA
ERR3015736	PRJEB30307	Low_fiber_diet	Low_fiber_diet	Fiber	NA	NA	NA	NA	NA	NA	United_Kingdom	Europe	human	Adult	NA	NA
ERR3015738	PRJEB30307	Low_fiber_diet	Low_fiber_diet	Fiber	NA	NA	NA	NA	NA	NA	United_Kingdom	Europe	human	Adult	NA	NA
ERR3015740	PRJEB30307	Low_fiber_diet	Low_fiber_diet	Fiber	NA	NA	NA	NA	NA	NA	United_Kingdom	Europe	human	Adult	NA	NA
ERR3015742	PRJEB30307	Low_fiber_diet	Low_fiber_diet	Fiber	NA	NA	NA	NA	NA	NA	United_Kingdom	Europe	human	Adult	NA	NA
ERR3015744	PRJEB30307	Low_fiber_diet	Low_fiber_diet	Fiber	NA	NA	NA	NA	NA	NA	United_Kingdom	Europe	human	Adult	NA	NA
SRR15032145	PRJNA743361.1	High_fiber_diet	High_fiber_diet	Fiber	NA	NA	NA	N	Healthy	Healthy	United_States	North_America	human	Adult	Middle_age	NA
SRR15032146	PRJNA743361.1	High_fiber_diet	High_fiber_diet	Fiber	NA	NA	NA	N	Healthy	Healthy	United_States	North_America	human	Adult	Middle_age	NA
SRR15032149	PRJNA743361.1	High_fiber_diet	High_fiber_diet	Fiber	NA	NA	NA	N	Healthy	Healthy	United_States	North_America	human	Adult	Middle_age	NA
SRR15032151	PRJNA743361.1	High_fiber_diet	High_fiber_diet	Fiber	NA	NA	NA	N	Healthy	Healthy	United_States	North_America	human	Adult	Middle_age	NA
SRR15032154	PRJNA743361.1	High_fiber_diet	High_fiber_diet	Fiber	NA	NA	NA	N	Healthy	Healthy	United_States	North_America	human	Adult	Middle_age	NA
SRR15032155	PRJNA743361.1	High_fiber_diet	High_fiber_diet	Fiber	NA	NA	NA	N	Healthy	Healthy	United_States	North_America	human	Adult	Middle_age	NA
SRR15032158	PRJNA743361.1	High_fiber_diet	High_fiber_diet	Fiber	NA	NA	NA	N	Healthy	Healthy	United_States	North_America	human	Adult	Middle_age	NA
SRR15032159	PRJNA743361.1	High_fiber_diet	High_fiber_diet	Fiber	NA	NA	NA	N	Healthy	Healthy	United_States	North_America	human	Adult	Middle_age	NA
SRR15032162	PRJNA743361.1	High_fiber_diet	High_fiber_diet	Fiber	NA	NA	NA	N	Healthy	Healthy	United_States	North_America	human	Adult	Middle_age	NA
SRR15032163	PRJNA743361.1	High_fiber_diet	High_fiber_diet	Fiber	NA	NA	NA	N	Healthy	Healthy	United_States	North_America	human	Adult	Middle_age	NA
SRR15032164	PRJNA743361.1	High_fiber_diet	High_fiber_diet	Fiber	NA	NA	NA	N	Healthy	Healthy	United_States	North_America	human	Adult	Middle_age	NA
SRR15032165	PRJNA743361.1	High_fiber_diet	High_fiber_diet	Fiber	NA	NA	NA	N	Healthy	Healthy	United_States	North_America	human	Adult	Middle_age	NA
SRR15032189	PRJNA743361.1	High_fiber_diet	High_fiber_diet	Fiber	NA	NA	NA	N	Healthy	Healthy	United_States	North_America	human	Adult	Middle_age	NA
SRR15032190	PRJNA743361.1	High_fiber_diet	High_fiber_diet	Fiber	NA	NA	NA	N	Healthy	Healthy	United_States	North_America	human	Adult	Middle_age	NA
SRR15032212	PRJNA743361.1	High_fiber_diet	High_fiber_diet	Fiber	NA	NA	NA	N	Healthy	Healthy	United_States	North_America	human	Adult	Middle_age	NA
SRR15032215	PRJNA743361.1	High_fiber_diet	High_fiber_diet	Fiber	NA	NA	NA	N	Healthy	Healthy	United_States	North_America	human	Adult	Middle_age	NA
SRR15032216	PRJNA743361.1	High_fiber_diet	High_fiber_diet	Fiber	NA	NA	NA	N	Healthy	Healthy	United_States	North_America	human	Adult	Middle_age	NA
SRR15032227	PRJNA743361.1	High_fiber_diet	High_fiber_diet	Fiber	NA	NA	NA	N	Healthy	Healthy	United_States	North_America	human	Adult	Middle_age	NA
SRR15032231	PRJNA743361.1	High_fiber_diet	High_fiber_diet	Fiber	NA	NA	NA	N	Healthy	Healthy	United_States	North_America	human	Adult	Middle_age	NA
SRR15032232	PRJNA743361.1	High_fiber_diet	High_fiber_diet	Fiber	NA	NA	NA	N	Healthy	Healthy	United_States	North_America	human	Adult	Middle_age	NA
SRR15032241	PRJNA743361.1	High_fiber_diet	High_fiber_diet	Fiber	NA	NA	NA	N	Healthy	Healthy	United_States	North_America	human	Adult	Middle_age	NA
SRR15032242	PRJNA743361.1	High_fiber_diet	High_fiber_diet	Fiber	NA	NA	NA	N	Healthy	Healthy	United_States	North_America	human	Adult	Middle_age	NA
SRR15032253	PRJNA743361.1	High_fiber_diet	High_fiber_diet	Fiber	NA	NA	NA	N	Healthy	Healthy	United_States	North_America	human	Adult	Middle_age	NA
SRR15032254	PRJNA743361.1	High_fiber_diet	High_fiber_diet	Fiber	NA	NA	NA	N	Healthy	Healthy	United_States	North_America	human	Adult	Middle_age	NA
SRR15032260	PRJNA743361.1	High_fiber_diet	High_fiber_diet	Fiber	NA	NA	NA	N	Healthy	Healthy	United_States	North_America	human	Adult	Middle_age	NA
SRR15032264	PRJNA743361.1	High_fiber_diet	High_fiber_diet	Fiber	NA	NA	NA	N	Healthy	Healthy	United_States	North_America	human	Adult	Middle_age	NA
SRR15032265	PRJNA743361.1	High_fiber_diet	High_fiber_diet	Fiber	NA	NA	NA	N	Healthy	Healthy	United_States	North_America	human	Adult	Middle_age	NA
SRR15032273	PRJNA743361.1	High_fiber_diet	High_fiber_diet	Fiber	NA	NA	NA	N	Healthy	Healthy	United_States	North_America	human	Adult	Middle_age	NA
SRR15032274	PRJNA743361.1	High_fiber_diet	High_fiber_diet	Fiber	NA	NA	NA	N	Healthy	Healthy	United_States	North_America	human	Adult	Middle_age	NA
SRR15032277	PRJNA743361.1	High_fiber_diet	High_fiber_diet	Fiber	NA	NA	NA	N	Healthy	Healthy	United_States	North_America	human	Adult	Middle_age	NA
SRR15032278	PRJNA743361.1	High_fiber_diet	High_fiber_diet	Fiber	NA	NA	NA	N	Healthy	Healthy	United_States	North_America	human	Adult	Middle_age	NA
SRR15032281	PRJNA743361.1	High_fiber_diet	High_fiber_diet	Fiber	NA	NA	NA	N	NA	NA	United_States	North_America	human	Adult	Middle_age	NA
SRR16323421	PRJNA770295.2	High_fiber_diet	High_fiber_diet	Fiber	NA	NA	NA	NA	Tumour	Iso_Ctrl	United_States	North_America	mouse	NA	NA	NA
SRR16323422	PRJNA770295.2	High_fiber_diet	High_fiber_diet	Fiber	NA	NA	NA	NA	Tumour	Iso_Ctrl	United_States	North_America	mouse	NA	NA	NA
SRR16323423	PRJNA770295.2	High_fiber_diet	High_fiber_diet	Fiber	NA	NA	NA	NA	Tumour	Anti-PD1	United_States	North_America	mouse	NA	NA	NA
SRR16323424	PRJNA770295.2	High_fiber_diet	High_fiber_diet	Fiber	NA	NA	NA	NA	Tumour	Iso_Ctrl	United_States	North_America	mouse	NA	NA	NA
SRR16323425	PRJNA770295.2	High_fiber_diet	High_fiber_diet	Fiber	NA	NA	NA	NA	Tumour	Anti-PD1	United_States	North_America	mouse	NA	NA	NA
SRR16323426	PRJNA770295.2	High_fiber_diet	High_fiber_diet	Fiber	NA	NA	NA	NA	Tumour	Anti-PD1	United_States	North_America	mouse	NA	NA	NA
SRR16323437	PRJNA770295.2	High_fiber_diet	High_fiber_diet	Fiber	NA	NA	NA	NA	Tumour	Anti-PD1	United_States	North_America	mouse	NA	NA	NA
SRR16323438	PRJNA770295.2	High_fiber_diet	High_fiber_diet	Fiber	NA	NA	NA	NA	Tumour	Anti-PD1	United_States	North_America	mouse	NA	NA	NA
SRR16323439	PRJNA770295.2	High_fiber_diet	High_fiber_diet	Fiber	NA	NA	NA	NA	Tumour	Iso_Ctrl	United_States	North_America	mouse	NA	NA	NA
SRR16323440	PRJNA770295.2	High_fiber_diet	High_fiber_diet	Fiber	NA	NA	NA	NA	Tumour	Anti-PD1	United_States	North_America	mouse	NA	NA	NA
SRR16323441	PRJNA770295.2	High_fiber_diet	High_fiber_diet	Fiber	NA	NA	NA	NA	Tumour	Iso_Ctrl	United_States	North_America	mouse	NA	NA	NA
SRR16323442	PRJNA770295.2	High_fiber_diet	High_fiber_diet	Fiber	NA	NA	NA	NA	Tumour	Iso_Ctrl	United_States	North_America	mouse	NA	NA	NA
SRR16323443	PRJNA770295.2	High_fiber_diet	High_fiber_diet	Fiber	NA	NA	NA	NA	Tumour	Iso_Ctrl	United_States	North_America	mouse	NA	NA	NA
SRR16323444	PRJNA770295.2	High_fiber_diet	High_fiber_diet	Fiber	NA	NA	NA	NA	Tumour	Anti-PD1	United_States	North_America	mouse	NA	NA	NA
SRR16323445	PRJNA770295.2	High_fiber_diet	High_fiber_diet	Fiber	NA	NA	NA	NA	Tumour	Anti-PD1	United_States	North_America	mouse	NA	NA	NA
SRR16323446	PRJNA770295.2	High_fiber_diet	High_fiber_diet	Fiber	NA	NA	NA	NA	Tumour	Anti-PD1	United_States	North_America	mouse	NA	NA	NA
SRR16323447	PRJNA770295.2	High_fiber_diet	High_fiber_diet	Fiber	NA	NA	NA	NA	Tumour	Iso_Ctrl	United_States	North_America	mouse	NA	NA	NA
SRR16323448	PRJNA770295.2	High_fiber_diet	High_fiber_diet	Fiber	NA	NA	NA	NA	Tumour	Iso_Ctrl	United_States	North_America	mouse	NA	NA	NA
SRR16323459	PRJNA770295.2	High_fiber_diet	High_fiber_diet	Fiber	NA	NA	NA	NA	Tumour	Anti-PD1	United_States	North_America	mouse	NA	NA	NA
SRR16323460	PRJNA770295.2	High_fiber_diet	High_fiber_diet	Fiber	NA	NA	NA	NA	Tumour	Iso_Ctrl	United_States	North_America	mouse	NA	NA	NA
SRR16554628	PRJNA770295	High_fiber_diet	High_fiber_diet	Fiber	NA	NA	NA	N	Tumour	melanoma(Obesity)	United_States	North_America	human	Adult	Elderly_people	male
SRR16554633	PRJNA770295	High_fiber_diet	High_fiber_diet	Fiber	NA	NA	NA	Y	Tumour	melanoma	United_States	North_America	human	Adult	Elderly_people	female
SRR16554654	PRJNA770295	High_fiber_diet	High_fiber_diet	Fiber	NA	NA	NA	N	Tumour	melanoma(Obesity)	United_States	North_America	human	Adult	Middle_age	male
SRR16554658	PRJNA770295	High_fiber_diet	High_fiber_diet	Fiber	NA	NA	NA	N	Tumour	melanoma(Obesity)	United_States	North_America	human	Adult	Elderly_people	male
SRR16554671	PRJNA770295	High_fiber_diet	High_fiber_diet	Fiber	NA	NA	NA	Y	Tumour	melanoma(Obesity)	United_States	North_America	human	Adult	Middle_age	male
SRR16554679	PRJNA770295	High_fiber_diet	High_fiber_diet	Fiber	NA	NA	NA	N	Tumour	melanoma(Obesity)	United_States	North_America	human	Adult	Elderly_people	male
SRR16554693	PRJNA770295	High_fiber_diet	High_fiber_diet	Fiber	NA	NA	NA	N	Tumour	melanoma(Obesity)	United_States	North_America	human	Adult	Middle_age	male
SRR16554694	PRJNA770295	High_fiber_diet	High_fiber_diet	Fiber	NA	NA	NA	Y	Tumour	melanoma(Obesity)	United_States	North_America	human	Adult	Elderly_people	female
SRR16554695	PRJNA770295	High_fiber_diet	High_fiber_diet	Fiber	NA	NA	NA	N	Tumour	melanoma(Obesity)	United_States	North_America	human	Adult	Elderly_people	male
SRR16554701	PRJNA770295	High_fiber_diet	High_fiber_diet	Fiber	NA	NA	NA	N	Tumour	melanoma(Obesity)	United_States	North_America	human	Adult	Elderly_people	male
SRR16554705	PRJNA770295	High_fiber_diet	High_fiber_diet	Fiber	NA	NA	NA	N	Tumour	melanoma(Obesity)	United_States	North_America	human	Adult	Middle_age	male
SRR16554708	PRJNA770295	High_fiber_diet	High_fiber_diet	Fiber	NA	NA	NA	N	Tumour	melanoma(Obesity)	United_States	North_America	human	Adult	Middle_age	male
SRR16554714	PRJNA770295	High_fiber_diet	High_fiber_diet	Fiber	NA	NA	NA	Y	Tumour	melanoma(Obesity)	United_States	North_America	human	Adult	Elderly_people	male
SRR16554715	PRJNA770295	High_fiber_diet	High_fiber_diet	Fiber	NA	NA	NA	N	Tumour	melanoma(Obesity)	United_States	North_America	human	Adult	Middle_age	male
SRR16554740	PRJNA770295	High_fiber_diet	High_fiber_diet	Fiber	NA	NA	NA	N	Tumour	melanoma(Obesity)	United_States	North_America	human	Adult	Middle_age	female
SRR16554743	PRJNA770295	High_fiber_diet	High_fiber_diet	Fiber	NA	NA	NA	Y	Tumour	melanoma(Obesity)	United_States	North_America	human	Adult	Elderly_people	male
SRR16554749	PRJNA770295	High_fiber_diet	High_fiber_diet	Fiber	NA	NA	NA	N	Tumour	melanoma(Obesity)	United_States	North_America	human	Adult	Elderly_people	male
SRR16554754	PRJNA770295	High_fiber_diet	High_fiber_diet	Fiber	NA	NA	NA	N	Tumour	melanoma(Obesity)	United_States	North_America	human	Adult	Middle_age	female
SRR16554755	PRJNA770295	High_fiber_diet	High_fiber_diet	Fiber	NA	NA	NA	NA	Tumour	melanoma(Obesity)	United_States	North_America	human	Adult	Middle_age	female
SRR16554760	PRJNA770295	High_fiber_diet	High_fiber_diet	Fiber	NA	NA	NA	N	Tumour	melanoma(Obesity)	United_States	North_America	human	Adult	Elderly_people	female
SRR16554768	PRJNA770295	High_fiber_diet	High_fiber_diet	Fiber	NA	NA	NA	Y	Tumour	melanoma(Obesity)	United_States	North_America	human	Adult	Elderly_people	male
SRR16554782	PRJNA770295	High_fiber_diet	High_fiber_diet	Fiber	NA	NA	NA	NA	Tumour	melanoma(Obesity)	United_States	North_America	human	Adult	Elderly_people	male
SRR16554787	PRJNA770295	High_fiber_diet	High_fiber_diet	Fiber	NA	NA	NA	N	Tumour	melanoma(Obesity)	United_States	North_America	human	Adult	Elderly_people	male
SRR17965630	PRJNA770295.2	High_fiber_diet	High_fiber_diet	Fiber	NA	NA	NA	NA	Tumour	isotype	United_States	North_America	mouse	NA	NA	NA
SRR17965631	PRJNA770295.2	High_fiber_diet	High_fiber_diet	Fiber	NA	NA	NA	NA	Tumour	isotype	United_States	North_America	mouse	NA	NA	NA
SRR17965643	PRJNA770295.2	High_fiber_diet	High_fiber_diet	Fiber	NA	NA	NA	NA	Tumour	isotype	United_States	North_America	mouse	NA	NA	NA
SRR17965644	PRJNA770295.2	High_fiber_diet	High_fiber_diet	Fiber	NA	NA	NA	NA	Tumour	Anti-PD1	United_States	North_America	mouse	NA	NA	NA
SRR17965645	PRJNA770295.2	High_fiber_diet	High_fiber_diet	Fiber	NA	NA	NA	NA	Tumour	isotype	United_States	North_America	mouse	NA	NA	NA
[truncated: 4,933 more rows]
