# Supplementary material for: Alternating High‐Fat and Polysaccharide Diets Modulates Gut Phage‐Bacterial Interplay
Source: Adv Sci (Weinh). 2026 Mar 12;13(29):e16916. doi: 10.1002/advs.202516916 (PMC13205691; doi:10.1002/advs.202516916)
Supplement: Supplementary file 2 — Supporting File 2: advs74765‐sup‐0002‐Data.zip [file ADVS-13-e16916-s002.zip › advs74765-sup-0002-Data/Supplementary Data2.xlsx]

## Sheet: DietType_name
DietType_raw	DietType_clean	DietType_category
EEN_diet	EEN_diet	EEN_diet
Whole_grain_diet	High_fiber_diet	Fiber
Mediterranean_diet	High_fiber_diet	Fiber
WTP_diet	High_fiber_diet	Fiber
High_fiber_diet	High_fiber_diet	Fiber
Low_fiber_diet	Low_fiber_diet	Fiber
High_fat_diet	High_fat_diet	Fat
HFHS_diet(High fat and high sugar)	HFHS_diet	Fat
High_sugar_diet	High_sugar_diet	Fat
High_gluten_diet	High_gluten_diet	Gluten
Low_gluten_diet	Low_gluten_diet	Gluten
High_urbanization	High_urbanization	Urbanization
Low_urbanization	Low_urbanization	Urbanization
MRE	MRE	MRE
Habitual	Control	MRE
Vegatarian	Vegatarian	Vegatarian
Omnivores	Omnivores	Vegatarian
High_protein_diet	High_protein_diet	Protein
High_fermented_diet	High_fermented_diet	Fermented
Low_calorie_diet	Low_calorie_diet	Calorie
Low_carbon_water_diet	Low_carbohydrate_diet	Others
Chow_diet	Chow_diet	Chow_diet
Baseline	Baseline	Baseline
Control	Control	Control

## Sheet: DietComponent_name
DietComponent_raw	DietComponent_clean	DietComponent_category
High_Alcohol	Alcohol	Alcohol
Low_Alcohol	Control	Alcohol
acarbose	Oligosaccharide	Mono- & Oligosaccharides
FOS	Oligosaccharide	Mono- & Oligosaccharides
Glucose	Monosaccharide	Mono- & Oligosaccharides
NR	Others	Others
Butyrate	Others	Others
cholesterol_alkyne	Others	Others
cholesterol	Others	Others
Cistanche_tubulosa_phenylethanoid_glycosides	Others	Others
Sucralose	Sweetener	Others
Saccharin	Sweetener	Others
NHDC	Sweetener	Others
ANT+HFHS	Polyphenol	Polyphenol
BB+HFHS	Polyphenol	Polyphenol
No_Polyphenol	Polyphenol	Polyphenol
PAC+HFHS	Polyphenol	Polyphenol
RRB	Polyphenol	Polyphenol
RRB+FOS	Polyphenol	Polyphenol
RSV	Polyphenol	Polyphenol
APS	Polysaccharide	Polysaccharide
Dextrin	Polysaccharide	Polysaccharide
HAMS	Polysaccharide	Polysaccharide
HAMSA	Polysaccharide	Polysaccharide
Inulin	Polysaccharide	Polysaccharide
Resistant_starch	Polysaccharide	Polysaccharide
ARB	Probiotics	Probiotics
Arg+LKM	Probiotics	Probiotics
Proprobiotics	Probiotics	Probiotics
probiotics	Probiotics	Probiotics
Amylin	Protein	Protein
casein	Protein	Protein
soy	Protein	Protein
chicken	Protein	Protein
beef	Protein	Protein
fish	Protein	Protein
pork	Protein	Protein
Soybean_protein_component	Protein	Protein
Milk_protein_component	Protein	Protein
Milk	Protein	Protein
Low_Milk	Protein	Protein
Baseline	Baseline	Baseline
Control	Control	Control
Washout	Washout	Washout
