# Supplementary material for: Alternating High‐Fat and Polysaccharide Diets Modulates Gut Phage‐Bacterial Interplay
Source: Adv Sci (Weinh). 2026 Mar 12;13(29):e16916. doi: 10.1002/advs.202516916 (PMC13205691; doi:10.1002/advs.202516916)
Supplement: Supplementary file 2 — Supporting File 2: advs74765‐sup‐0002‐Data.zip [file ADVS-13-e16916-s002.zip › advs74765-sup-0002-Data/Supplementary Data3.xlsx]

## Sheet: PERMANOVA with covariates
Group	Variable set	Variable order	Diet R² (p)	Nutrition R² (p)	Age R² (p)	Disease R² (p)	Data processing	N
Viruses	Diet	Diet_Age_Disease	0.0783 (0.001)	-	0.0056 (0.001)	0.0058 (0.001)	with_imputation	5322
	Diet	Diet_Disease_Age	0.0783 (0.001)	-	0.0055 (0.001)	0.0059 (0.001)	with_imputation	5322
	Diet	Age_Diet_Disease	0.0677 (0.001)	-	0.0161 (0.001)	0.0058 (0.001)	with_imputation	5322
	Diet	Age_Disease_Diet	0.0668 (0.001)	-	0.0161 (0.001)	0.0067 (0.001)	with_imputation	5322
	Diet	Disease_Diet_Age	0.0769 (0.001)	-	0.0055 (0.001)	0.0072 (0.001)	with_imputation	5322
	Diet	Disease_Age_Diet	0.0668 (0.001)	-	0.0156 (0.001)	0.0072 (0.001)	with_imputation	5322
	Diet	Diet_Age_Disease	0.0749 (0.001)	-	0.0144 (0.002)	0.0044 (0.047)	complete_only	1444
	Diet	Diet_Disease_Age	0.0749 (0.001)	-	0.0143 (0.001)	0.0046 (0.042)	complete_only	1444
	Diet	Age_Diet_Disease	0.0296 (0.001)	-	0.0597 (0.001)	0.0044 (0.044)	complete_only	1444
	Diet	Age_Disease_Diet	0.0292 (0.001)	-	0.0597 (0.001)	0.0048 (0.035)	complete_only	1444
	Diet	Disease_Diet_Age	0.0701 (0.001)	-	0.0143 (0.001)	0.0094 (0.003)	complete_only	1444
	Diet	Disease_Age_Diet	0.0292 (0.001)	-	0.0551 (0.001)	0.0094 (0.001)	complete_only	1444
	Nutrition	Nutrition_Age_Disease	-	0.1250 (0.001)	0.0078 (0.001)	0.0097 (0.001)	with_imputation	2827
	Nutrition	Nutrition_Disease_Age	-	0.1250 (0.001)	0.0083 (0.001)	0.0092 (0.001)	with_imputation	2827
	Nutrition	Age_Nutrition_Disease	-	0.1301 (0.001)	0.0027 (0.088)	0.0097 (0.001)	with_imputation	2827
	Nutrition	Age_Disease_Nutrition	-	0.1296 (0.001)	0.0027 (0.080)	0.0102 (0.001)	with_imputation	2827
	Nutrition	Disease_Nutrition_Age	-	0.1239 (0.001)	0.0083 (0.001)	0.0103 (0.001)	with_imputation	2827
	Nutrition	Disease_Age_Nutrition	-	0.1296 (0.001)	0.0026 (0.108)	0.0103 (0.001)	with_imputation	2827
Bacteria	Diet	Diet_Age_Disease	0.1277 (0.001)	-	0.0226 (0.001)	0.0120 (0.001)	with_imputation	4071
	Diet	Diet_Disease_Age	0.1277 (0.001)	-	0.0181 (0.001)	0.0166 (0.001)	with_imputation	4071
	Diet	Age_Diet_Disease	0.1229 (0.001)	-	0.0275 (0.001)	0.0120 (0.001)	with_imputation	4071
	Diet	Age_Disease_Diet	0.1087 (0.001)	-	0.0275 (0.001)	0.0262 (0.001)	with_imputation	4071
	Diet	Disease_Diet_Age	0.1117 (0.001)	-	0.0181 (0.001)	0.0326 (0.001)	with_imputation	4071
	Diet	Disease_Age_Diet	0.1087 (0.001)	-	0.0210 (0.001)	0.0326 (0.001)	with_imputation	4071
	Diet	Diet_Age_Disease	0.1087 (0.001)	-	0.0213 (0.001)	0.0173 (0.001)	complete_only	1191
	Diet	Diet_Disease_Age	0.1087 (0.001)	-	0.0161 (0.001)	0.0226 (0.001)	complete_only	1191
	Diet	Age_Diet_Disease	0.0844 (0.001)	-	0.0457 (0.001)	0.0173 (0.001)	complete_only	1191
	Diet	Age_Disease_Diet	0.0585 (0.001)	-	0.0457 (0.001)	0.0432 (0.001)	complete_only	1191
	Diet	Disease_Diet_Age	0.0800 (0.001)	-	0.0161 (0.001)	0.0513 (0.001)	complete_only	1191
	Diet	Disease_Age_Diet	0.0585 (0.001)	-	0.0376 (0.001)	0.0513 (0.001)	complete_only	1191
	Nutrition	Nutrition_Age_Disease	-	0.1232 (0.001)	0.0610 (0.001)	0.0417 (0.001)	with_imputation	2068
	Nutrition	Nutrition_Disease_Age	-	0.1232 (0.001)	0.0647 (0.001)	0.0381 (0.001)	with_imputation	2068
	Nutrition	Age_Nutrition_Disease	-	0.1555 (0.001)	0.0287 (0.001)	0.0417 (0.001)	with_imputation	2068
	Nutrition	Age_Disease_Nutrition	-	0.1560 (0.001)	0.0287 (0.001)	0.0413 (0.001)	with_imputation	2068
	Nutrition	Disease_Nutrition_Age	-	0.1222 (0.001)	0.0647 (0.001)	0.0391 (0.001)	with_imputation	2068
	Nutrition	Disease_Age_Nutrition	-	0.1560 (0.001)	0.0309 (0.001)	0.0391 (0.001)	with_imputation	2068
*PERMANOVA models were adjusted for age (Age) and disease status (Disease). R² indicates the proportion of variance explained; p-values are two-tailed. Missing values are denoted by “–”.
*Data processing: with_imputation indicates missing data were imputed; complete_only indicates only complete cases were used.
*Variable order denotes the sequence of variable entry in the model.

## Sheet: Diet-responsive phages
Phage_genus	Number_Diffspecies	Number_Allspecies	Percent	Phage_phylum
Faecalibacterium	6	6	100	Firmicutes
Streptococcus	19	74	25.6757	Firmicutes
Lactococcus	46	184	25	Firmicutes
Clostridioides	2	11	18.1818	Firmicutes
Lactobacillus	9	66	13.6364	Firmicutes
Enterococcus	3	63	4.7619	Firmicutes
Staphylococcus	2	64	3.125	Firmicutes
Bacillus	2	86	2.32558	Firmicutes
Agrobacterium	2	7	28.5714	Proteobacteria
Shigella	5	52	9.61538	Proteobacteria
Escherichia	27	354	7.62712	Proteobacteria
Erwinia	3	48	6.25	Proteobacteria
Pseudomonas	5	105	4.7619	Proteobacteria
Klebsiella	4	127	3.14961	Proteobacteria
Salmonella	4	159	2.51572	Proteobacteria
Arthrobacter	3	37	8.10811	Actinobacteria
Gordonia	6	127	4.72441	Actinobacteria
Streptomyces	3	66	4.54545	Actinobacteria
Mycobacterium	9	215	4.18605	Actinobacteria
crAssphage	41	83	49.3976	Bacteroidetes
Bacteroides	2	6	33.3333	Bacteroidetes
Pandoravirus	3	12	25	Others

## Sheet: Dietary types altering phages
Diet	Phage_phylum	Number_Diffspecies	Number_Allspecies	Percent(%)
High_fat_diet	Actinobacteria	13	29	44.8276
High_protein_diet	Actinobacteria	4	5	80
High_sugar_diet	Actinobacteria	4	5	80
High_urbanization	Actinobacteria	2	5	40
Low_carbon_water_diet	Actinobacteria	2	6	33.3333
EEN_diet	Bacteroidetes	22	42	52.381
High_fat_diet	Bacteroidetes	19	38	50
High_fiber_diet	Bacteroidetes	13	42	30.9524
High_protein_diet	Bacteroidetes	2	16	12.5
High_sugar_diet	Bacteroidetes	2	16	12.5
High_urbanization	Bacteroidetes	17	41	41.4634
Low_calorie_diet	Bacteroidetes	1	39	2.5641
Mediterranean_diet	Bacteroidetes	31	42	73.8095
Vegatarian	Bacteroidetes	25	45	55.5556
WTP_diet	Bacteroidetes	17	32	53.125
EEN_diet	Firmicutes	5	6	83.3333
HFHS_diet	Firmicutes	3	6	50
High_fat_diet	Firmicutes	20	55	36.3636
High_fermented_diet	Firmicutes	44	59	74.5763
High_fiber_diet	Firmicutes	15	31	48.3871
High_gluten_diet	Firmicutes	5	121	4.13223
High_protein_diet	Firmicutes	18	48	37.5
High_sugar_diet	Firmicutes	18	48	37.5
High_urbanization	Firmicutes	5	7	71.4286
Low_carbon_water_diet	Firmicutes	33	95	34.7368
Mediterranean_diet	Firmicutes	6	6	100
MRE	Firmicutes	15	42	35.7143
Vegatarian	Firmicutes	5	6	83.3333
WTP_diet	Firmicutes	5	22	22.7273
High_fat_diet	Others	13	17	76.4706
High_fiber_diet	Others	8	8	100
High_protein_diet	Others	7	8	87.5
High_sugar_diet	Others	7	8	87.5
High_urbanization	Others	5	7	71.4286
Mediterranean_diet	Others	4	5	80
WTP_diet	Others	6	7	85.7143
High_fat_diet	Proteobacteria	13	38	34.2105
High_urbanization	Proteobacteria	8	80	10
Mediterranean_diet	Proteobacteria	3	9	33.3333
WTP_diet	Proteobacteria	3	20	15
