# Supplementary material for: Alternating High‐Fat and Polysaccharide Diets Modulates Gut Phage‐Bacterial Interplay
Source: Adv Sci (Weinh). 2026 Mar 12;13(29):e16916. doi: 10.1002/advs.202516916 (PMC13205691; doi:10.1002/advs.202516916)
Supplement: Supplementary file 2 — Supporting File 2: advs74765‐sup‐0002‐Data.zip [file ADVS-13-e16916-s002.zip › advs74765-sup-0002-Data/Supplementary Data4.xlsx]

## Sheet: Diet-associated bacteria
Diet-associated bacteria	CON	HFD	FUC
k__Bacteria.p__Actinobacteria.c__Actinomycetia.o__Corynebacteriales.f__Gordoniaceae.g__Gordonia	D0	NA	NA
k__Bacteria.p__Bacteroidetes.c__Bacteroidia.o__Bacteroidales.f__Dysgonomonadaceae.g__Petrimonas	D0	NA	NA
k__Bacteria.p__Firmicutes.c__Clostridia.o__Eubacteriales.f__Peptostreptococcaceae.g__Romboutsia	D0	NA	NA
k__Bacteria.p__Firmicutes.c__Erysipelotrichia.o__Erysipelotrichales.f__Erysipelotrichaceae.g__Faecalibaculum	D10	NA	NA
k__Bacteria.p__Proteobacteria.c__Alphaproteobacteria.o__Hyphomicrobiales.f__Phyllobacteriaceae.g__Mesorhizobium	D0	NA	NA
k__Bacteria.p__Proteobacteria.c__Alphaproteobacteria.o__Hyphomonadales.f__Hyphomonadaceae.g__Hyphomonas	D0	NA	NA
k__Bacteria.p__Proteobacteria.c__Alphaproteobacteria.o__Sphingomonadales.f__Erythrobacteraceae.g__Erythrobacter	D0	NA	NA
k__Bacteria.p__Proteobacteria.c__Alphaproteobacteria.o__Sphingomonadales.f__Sphingomonadaceae.g__Sphingopyxis	D0	NA	NA
k__Bacteria.p__Proteobacteria.c__Betaproteobacteria.o__Burkholderiales.f__Comamonadaceae.g__Variovorax	D0	NA	NA
k__Bacteria.p__Proteobacteria.c__Betaproteobacteria.o__Neisseriales.f__Neisseriaceae.g__Neisseria	D0	NA	NA
k__Bacteria.p__Proteobacteria.c__Gammaproteobacteria.o__Enterobacterales.f__Yersiniaceae.g__Serratia	D0	NA	NA
k__Bacteria.p__Proteobacteria.c__Gammaproteobacteria.o__Methylococcales.f__Methylococcaceae.g__Methylomonas	D0	NA	NA
k__Bacteria.p__Proteobacteria.c__Gammaproteobacteria.o__Xanthomonadales.f__Xanthomonadaceae.g__Lysobacter	D0	NA	NA
k__Bacteria.p__Proteobacteria.c__Gammaproteobacteria.o__Xanthomonadales.f__Xanthomonadaceae.g__Stenotrophomonas	D0	NA	NA
k__Bacteria.p__Bacteroidetes.c__Bacteroidia.o__Bacteroidales.f__Tannerellaceae.g__Tannerella	D0	D0	NA
k__Bacteria.p__Bacteroidetes.c__Cytophagia.o__Cytophagales.f__Hymenobacteraceae.g__Hymenobacter	D0	D0	NA
k__Bacteria.p__Firmicutes.c__Erysipelotrichia.o__Erysipelotrichales.f__Erysipelotrichaceae.g__Faecalitalea	D0	D10	NA
k__Bacteria.p__Bacteroidetes.c__Bacteroidia.o__Bacteroidales.f__Prevotellaceae.g__Paraprevotella	D0	D0	D0
k__Bacteria.p__Bacteroidetes.c__Bacteroidia.o__Bacteroidales.f__Bacteroidaceae.g__Bacteroides	NA	D0	NA
k__Bacteria.p__Bacteroidetes.c__Bacteroidia.o__Bacteroidales.f__Barnesiellaceae.g__Barnesiella	NA	D0	NA
k__Bacteria.p__Bacteroidetes.c__Bacteroidia.o__Bacteroidales.f__Muribaculaceae.g__Duncaniella	NA	D0	NA
k__Bacteria.p__Bacteroidetes.c__Bacteroidia.o__Bacteroidales.f__Muribaculaceae.g__Muribaculum	NA	D0	NA
k__Bacteria.p__Bacteroidetes.c__Bacteroidia.o__Bacteroidales.f__Muribaculaceae.g__Sodaliphilus	NA	D0	NA
k__Bacteria.p__Bacteroidetes.c__Bacteroidia.o__Bacteroidales.f__Porphyromonadaceae.g__Porphyromonas	NA	D0	NA
k__Bacteria.p__Bacteroidetes.c__Bacteroidia.o__Bacteroidales.f__Prevotellaceae.g__Prevotella	NA	D0	NA
k__Bacteria.p__Bacteroidetes.c__Flavobacteriia.o__Flavobacteriales.f__Flavobacteriaceae.g__Polaribacter	NA	D0	NA
k__Bacteria.p__Firmicutes.c__Bacilli.o__Lactobacillales.f__Lactobacillaceae.g__Lentilactobacillus	NA	D10	NA
k__Bacteria.p__Firmicutes.c__Bacilli.o__Lactobacillales.f__Lactobacillaceae.g__Ligilactobacillus	NA	D10	NA
k__Bacteria.p__Firmicutes.c__Tissierellia.o__Tissierellales.f__Peptoniphilaceae.g__Peptoniphilus	NA	D10	NA
k__Bacteria.p__Proteobacteria.c__Epsilonproteobacteria.o__Campylobacterales.f__Arcobacteraceae.g__Aliarcobacter	NA	D0	NA
k__Bacteria.p__Bacteroidetes.c__Bacteroidia.o__Bacteroidales.f__Prevotellaceae.g__Pseudoprevotella	NA	D0	D0
k__Bacteria.p__Bacteroidetes.c__Flavobacteriia.o__Flavobacteriales.f__Flavobacteriaceae.g__Flavobacterium	NA	D0	D0
k__Bacteria.p__Bacteroidetes.c__Flavobacteriia.o__Flavobacteriales.f__Weeksellaceae.g__Chryseobacterium	NA	D0	D0
k__Bacteria.p__Bacteroidetes.c__Sphingobacteriia.o__Sphingobacteriales.f__Sphingobacteriaceae.g__Mucilaginibacter	NA	D0	D0
k__Bacteria.p__Bacteroidetes.c__Sphingobacteriia.o__Sphingobacteriales.f__Sphingobacteriaceae.g__Sphingobacterium	NA	D0	D0
k__Bacteria.p__Actinobacteria.c__Coriobacteriia.o__Coriobacteriales.f__Atopobiaceae.g__Atopobium	NA	NA	D10
k__Bacteria.p__Actinobacteria.c__Coriobacteriia.o__Coriobacteriales.f__Atopobiaceae.g__Olsenella	NA	NA	D10
k__Bacteria.p__Actinobacteria.c__Coriobacteriia.o__Coriobacteriales.f__Atopobiaceae.g__Parafannyhessea	NA	NA	D10
k__Bacteria.p__Actinobacteria.c__Coriobacteriia.o__Coriobacteriales.f__Atopobiaceae.g__Parolsenella	NA	NA	D10
k__Bacteria.p__Actinobacteria.c__Coriobacteriia.o__Coriobacteriales.f__Atopobiaceae.g__Thermophilibacter	NA	NA	D10
k__Bacteria.p__Actinobacteria.c__Coriobacteriia.o__Coriobacteriales.f__Coriobacteriaceae.g__Collinsella	NA	NA	D10
k__Bacteria.p__Firmicutes.c__Bacilli.o__Bacillales.f__Bacillaceae.g__Bacillus	NA	NA	D0
k__Bacteria.p__Firmicutes.c__Bacilli.o__Bacillales.f__Bacillaceae.g__Lysinibacillus	NA	NA	D0
k__Bacteria.p__Firmicutes.c__Bacilli.o__Bacillales.f__Bacillaceae.g__Virgibacillus	NA	NA	D0
k__Bacteria.p__Firmicutes.c__Bacilli.o__Bacillales.f__Listeriaceae.g__Listeria	NA	NA	D0
k__Bacteria.p__Firmicutes.c__Bacilli.o__Bacillales.f__Planococcaceae.g__Planococcus	NA	NA	D0
k__Bacteria.p__Firmicutes.c__Bacilli.o__Bacillales.f__Thermoactinomycetaceae.g__Kroppenstedtia	NA	NA	D0
k__Bacteria.p__Firmicutes.c__Bacilli.o__Lactobacillales.f__Enterococcaceae.g__Vagococcus	NA	NA	D0
k__Bacteria.p__Firmicutes.c__Clostridia.o__Eubacteriales.f__Clostridiaceae.g__Crassaminicella	NA	NA	D0
k__Bacteria.p__Firmicutes.c__Clostridia.o__Eubacteriales.f__Lachnospiraceae.g__Anaerotignum	NA	NA	D0
k__Bacteria.p__Firmicutes.c__Clostridia.o__Eubacteriales.f__Peptostreptococcaceae.g__Clostridioides	NA	NA	D0
k__Bacteria.p__Firmicutes.c__Erysipelotrichia.o__Erysipelotrichales.f__Erysipelotrichaceae.g__Amedibacterium	NA	NA	D0
k__Bacteria.p__Firmicutes.c__Erysipelotrichia.o__Erysipelotrichales.f__Erysipelotrichaceae.g__Faecalibacillus	NA	NA	D0
k__Bacteria.p__Firmicutes.c__Erysipelotrichia.o__Erysipelotrichales.f__Erysipelotrichaceae.g__Intestinibaculum	NA	NA	D0
k__Bacteria.p__Firmicutes.c__Erysipelotrichia.o__Erysipelotrichales.f__Erysipelotrichaceae.g__Longibaculum	NA	NA	D0
k__Bacteria.p__Fusobacteria.c__Fusobacteriia.o__Fusobacteriales.f__Fusobacteriaceae.g__Fusobacterium	NA	NA	D0
k__Bacteria.p__Proteobacteria.c__Epsilonproteobacteria.o__Campylobacterales.f__Campylobacteraceae.g__Campylobacter	NA	NA	D0
k__Bacteria.p__Proteobacteria.c__Gammaproteobacteria.o__Enterobacterales.f__Erwiniaceae.g__Buchnera	NA	NA	D0
k__Bacteria.p__Proteobacteria.c__Gammaproteobacteria.o__Moraxellales.f__Moraxellaceae.g__Acinetobacter	NA	NA	D0
k__Bacteria.p__Tenericutes.c__Mollicutes.o__Entomoplasmatales.f__Spiroplasmataceae.g__Spiroplasma	NA	NA	D0
k__Bacteria.p__Tenericutes.c__Mollicutes.o__Mycoplasmatales.f__Mycoplasmataceae.g__Mycoplasma	NA	NA	D0
k__Bacteria.p__Verrucomicrobia.c__Verrucomicrobiae.o__Verrucomicrobiales.f__Akkermansiaceae.g__Akkermansia	NA	NA	D10

## Sheet: Mice weight (g)
Week	CON	FUC	HFD
0	15.1	13.7	15.2
0	15.3	14.9	15.6
0	15.4	15	15.5
0	14.7	14.3	14.8
0	15	14.3	15.2
0	15.5	14.3	15.7
1	13.7	16	18.4
1	16.8	16.4	17.9
1	16.4	19	17.1
1	14.8	16.7	17.3
1	14.4	19	17.1
1	14.5	18.9	18.9
2	16.7	17	17.7
2	18	16.5	18.3
2	18.1	20.2	17.1
2	16.1	17.6	17.6
2	15.5	19.2	17.5
2	16.6	19.6	18
3	17.4	18.3	19.4
3	18.8	18.5	18.9
3	20	16.9	19.3
3	16.7	19.3	18.6
3	17.2	20.1	18.7
3	15.9	20	18.8
4	19.1	20.9	20.9
4	16.4	18.2	22.5
4	21	20.9	21.4
4	19.1	17.8	21
4	21.3	18.9	22.1
4	20.5	19.9	20.6
5	23.7	21.8	23.6
5	18.8	18.6	25.5
5	18.2	21.9	30.8
5	19.4	18.5	25.3
5	19	18.9	25.9
5	20.1		22.1
6	29.2	27.7	33.4
6	31.6	30.8	34.1
6	20.4	24	32.2
6	23.3	19.9	35.5
6	21.8	29.4	33.8
6	27.7
