# Supplementary material for: Alternating High‐Fat and Polysaccharide Diets Modulates Gut Phage‐Bacterial Interplay
Source: Adv Sci (Weinh). 2026 Mar 12;13(29):e16916. doi: 10.1002/advs.202516916 (PMC13205691; doi:10.1002/advs.202516916)
Supplement: Supplementary file 2 — Supporting File 2: advs74765‐sup‐0002‐Data.zip [file ADVS-13-e16916-s002.zip › advs74765-sup-0002-Data/Supplementary Data5.xlsx]

## Sheet: LLI for all phages
Sample_id	Virulent_contig_abundance (sum)	Temperate_contig_abundance (sum)	LLI	Diet	Time
L1HGH010557	23.4107	75.2488	-0.494652	CON	D0
L1HGH010558	52.3141	115.452	-0.339304	CON	D0
L1HGH010559	68.6714	218.71	-0.498795	CON	D0
L1HGH010560	22.4508	229.234	-0.992013	CON	D0
L1HGH010561	21.5988	59.5766	-0.42822	CON	D0
L1HGH010562	32.0326	87.8036	-0.429488	CON	D10
L1HGH010563	32.136	67.5345	-0.315609	CON	D10
L1HGH010564	5.41027	12.9846	-0.338775	CON	D10
L1HGH010565	9.52496	41.4336	-0.605489	CON	D10
L1HGH010566	7.49689	30.0917	-0.563384	CON	D10
L1EGH020932	25.7418	72.3768	-0.438368	FUC	D0
L1EGH020933	8.80861	23.0379	-0.389289	FUC	D0
L1EGH020934	16.2169	55.1266	-0.513212	FUC	D0
L1EGH020935	14.0915	43.2092	-0.46678	FUC	D0
L1EGH020936	9.22778	28.6178	-0.461771	FUC	D0
L1EGH020937	29.7429	129.629	-0.628294	FUC	D10
L1EGH020938	25.0962	78.6177	-0.484432	FUC	D10
L1EGH020939	40.1872	156.821	-0.583402	FUC	D10
L1EGH020941	18.7594	77.1904	-0.597379	FUC	D10
L1EHE1100144	11.8449	29.8074	-0.379926	HFD	D0
L1EHE1100145	6.21893	13.6816	-0.308302	HFD	D0
L1EHE1100146	11.7752	35.2184	-0.452563	HFD	D0
L1EHE1100147	16.6047	82.4218	-0.675651	HFD	D0
L1EHE1100148	32.0507	147.02	-0.651139	HFD	D10
L1EHE1100149	22.4973	188.398	-0.906358	HFD	D10
L1EHE1100150	45.9642	155.186	-0.521875	HFD	D10
L1EHE1100151	9.91389	35.9218	-0.529303	HFD	D10
L1EHE1100152	19.2247	48.8881	-0.392115	HFD	D10
L1EHE1100153	7.95114	21.0839	-0.392198	HFD	D10
*LLI=log2(Virulent_contig_abundance/Temperate_contig_abundance)

## Sheet: LLI for phages infecting DABs
Sample_id	Virulent_contig_abundance (sum)	Temperate_contig_abundance (sum)	LLI	Diet	Time
L1HGH010557	304330	111796	1.44477	CON	D0
L1HGH010558	158637	96271.5	0.720546	CON	D0
L1HGH010559	724270	2.87754e+06	-1.99024	CON	D0
L1HGH010560	1.42117e+06	27693.6	5.68138	CON	D0
L1HGH010561	116224	100572	0.208682	CON	D0
L1HGH010562	76745.8	523701	-2.77058	CON	D10
L1HGH010563	1.09047e+06	19796.1	5.78358	CON	D10
L1HGH010564	1312.96	3824.7	-1.54252	CON	D10
L1HGH010565	41310.6	81375.9	-0.978089	CON	D10
L1HGH010566	46400.3	35212.8	0.398035	CON	D10
L1EGH020932	171689	17083.8	3.3291	FUC	D0
L1EGH020933	32191.6	278282	-3.11179	FUC	D0
L1EGH020934	2831.93	2687.7	0.075417	FUC	D0
L1EGH020935	3723.47	6.37957e+06	-10.7426	FUC	D0
L1EGH020936	62346.7	4897.85	3.67009	FUC	D0
L1EGH020937	3.5021e+06	51876.8	6.07699	FUC	D10
L1EGH020938	473746	162517	1.54353	FUC	D10
L1EGH020939	98264.4	3.89409e+06	-5.30847	FUC	D10
L1EGH020941	1.24203e+06	2.54074e+06	-1.03255	FUC	D10
L1EHE1100144	45828.7	63083.1	-0.461003	HFD	D0
L1EHE1100145	791.048	796.77	-0.010397	HFD	D0
L1EHE1100146	15966.1	25313.5	-0.664899	HFD	D0
L1EHE1100147	29707.8	5616.6	2.40308	HFD	D0
L1EHE1100148	15210.9	26321.1	-0.791117	HFD	D10
L1EHE1100149	900225	647.684	10.4408	HFD	D10
L1EHE1100150	956645	9456.34	6.66056	HFD	D10
L1EHE1100151	150792	30094.7	2.32498	HFD	D10
L1EHE1100152	13983	48901.8	-1.80621	HFD	D10
L1EHE1100153	24068.7	6303.64	1.9329	HFD	D10
*LLI=log2(Virulent_contig_abundance/Temperate_contig_abundance)
