# Supplementary material for: Alternating High‐Fat and Polysaccharide Diets Modulates Gut Phage‐Bacterial Interplay
Source: Adv Sci (Weinh). 2026 Mar 12;13(29):e16916. doi: 10.1002/advs.202516916 (PMC13205691; doi:10.1002/advs.202516916)
Supplement: Supplementary file 2 — Supporting File 2: advs74765‐sup‐0002‐Data.zip [file ADVS-13-e16916-s002.zip › advs74765-sup-0002-Data/Supplementary Data6.xlsx]

## Sheet: HGT events
Recipient_genus	Donor_genus	Time	Diet
g__Akkermansia	g__Acutalibacter	D0	CON
g__Anaerotignum	g__Acutalibacter	D0	CON
g__Faecalibaculum	g__Acutalibacter	D0	CON
g__Bacteroides	g__Aeromonas	D0	CON
g__Alistipes	g__Akkermansia	D0	CON
g__Akkermansia	g__Alistipes	D0	CON
g__Akkermansia	g__Alistipes	D0	CON
g__Alistipes	g__Bacteroides	D0	CON
g__Blautia	g__Faecalibaculum	D0	CON
g__Alistipes	g__Parabacteroides	D0	CON
g__Bacteroides	g__Alistipes	D0	FUC
g__Acutalibacter	g__Amedibacterium	D0	FUC
g__Acholeplasma	g__Acetivibrio	D10	FUC
g__Acutalibacter	g__Acholeplasma	D10	FUC
g__Acutalibacter	g__Acholeplasma	D10	FUC
g__Acholeplasma	g__Acutalibacter	D10	FUC
g__Acinetobacter	g__Acutalibacter	D10	FUC
g__Akkermansia	g__Acutalibacter	D10	FUC
g__Faecalibaculum	g__Acutalibacter	D10	FUC
g__Amedibacterium	g__Adlercreutzia	D10	FUC
g__Acetivibrio	g__Amedibacterium	D10	FUC
g__Acutalibacter	g__Amedibacterium	D10	FUC
g__Acutalibacter	g__Amedibacterium	D10	FUC
g__Acutalibacter	g__Amedibacterium	D10	FUC
g__Acutalibacter	g__Amedibacterium	D10	FUC
g__Anaerocolumna	g__Amedibacterium	D10	FUC
g__Bifidobacterium	g__Amedibacterium	D10	FUC
g__Blautia	g__Amedibacterium	D10	FUC
g__Amedibacterium	g__Anaerocolumna	D10	FUC
g__Amedibacterium	g__Blautia	D10	FUC
g__Acutalibacter	g__Faecalibaculum	D10	FUC
g__Akkermansia	g__Acidaminococcus	D0	HFD
g__Akkermansia	g__Acutalibacter	D0	HFD
g__Acetivibrio	g__Akkermansia	D0	HFD
g__Akkermansia	g__Alicyclobacillus	D0	HFD
g__Akkermansia	g__Alkalibacter	D0	HFD
g__Bacteroides	g__Acutalibacter	D10	HFD

## Sheet: HGT gene
Recipient_bin	Donor_genus	Recipient_genus	HGT gene_KEGG KO	HGT gene_Description
bin.10_00188	g__Acutalibacter	g__Anaerobutyricum	-	Acetyltransferase (GNAT) domain
bin.11_01184	g__Acutalibacter	g__Actinocatenispora	K21636	Anaerobic ribonucleoside-triphosphate reductase
bin.13_02661	g__Acidaminococcus	g__Blautia	-	Rubrerythrin
bin.15_00177	g__unclassified_Atopobiaceae_genus	g__Flavonifractor	K02863	Binds directly to 23S rRNA. The L1 stalk is quite mobile in the ribosome, and is involved in E site tRNA release
bin.15_02837	g__Acutalibacter	g__Acidaminococcus	-	Psort location Cytoplasmic, score 8.87
bin.17_00288	g__Acidaminococcus	g__Acutalibacter	K03569	Cell shape determining protein MreB Mrl
bin.32_00875	g__Acidaminococcus	g__Acutalibacter	-	Domain of unknown function (DUF1846)
bin.38_01067	g__Faecalibaculum	g__Blautia	K21636	Ribonucleoside-triphosphate reductase
bin.44_00179	g__Acutalibacter	g__Anaerobutyricum	-	Psort location Cytoplasmic, score 8.87
bin.45_02011	g__Acidilutibacter	g__Acutalibacter	-	Protein of unknown function (DUF2992)
bin.5_00925	g__Alistipes	g__Adlercreutzia	K00970,K00974	tRNA nucleotidyltransferase poly(A) polymerase
bin.52_01050	g__Bacteroides	g__Agrobacterium	K03665	GTPase that associates with the 50S ribosomal subunit and may have a role during protein synthesis or ribosome biogenesis
bin.6_00390	g__Acutalibacter	g__Acetivibrio	-	Protein of unknown function (DUF2992)
bin.6_02819	g__Acidithiobacillus	g__Acutalibacter	-	Alpha/beta hydrolase family
bin.65_00479	g__Acutalibacter	g__Faecalibaculum	K01687	Dehydratase family
