# Supplementary material for: Alternating High‐Fat and Polysaccharide Diets Modulates Gut Phage‐Bacterial Interplay
Source: Adv Sci (Weinh). 2026 Mar 12;13(29):e16916. doi: 10.1002/advs.202516916 (PMC13205691; doi:10.1002/advs.202516916)
Supplement: Supplementary file 2 — Supporting File 2: advs74765‐sup‐0002‐Data.zip [file ADVS-13-e16916-s002.zip › advs74765-sup-0002-Data/Supplementary Data7.xlsx]

## Sheet: AMG in the lysogenic state
Proportion of AMGs with different metabolism in the lysogenic state
For phages infecting DABs:
Metabolism	Count	Total	Percent (%)
Amino_acid_metabolism	344	1029	33.4305
Metabolism_of_other_amino_acids	230	1029	22.3518
Metabolism_of_cofactors_and_vitamins	177	1029	17.2012
Carbohydrate_metabolism	90	1029	8.74636
Glycan_biosynthesis_and_metabolism	81	1029	7.87172
Folding_sorting_and_degradation	50	1029	4.85909
Energy_metabolism	39	1029	3.79009
Biosynthesis_of_other_secondary_metabolites	18	1029	1.74927
For all phages:
Metabolism (in the phylum Bacteroidota)	Count	Total	Percent (%)
Amino acid metabolism	1147	2958	38.78
Biosynthesis of other secondary metabolites	13	2958	0.44
Carbohydrate metabolism	326	2958	11.02
Energy metabolism	306	2958	10.34
Folding, sorting and degradation	283	2958	9.57
Glycan biosynthesis and metabolism	81	2958	2.74
Metabolism of cofactors and vitamins	450	2958	15.21
Metabolism of other amino acids	352	2958	11.9
Metabolism (in the phylum Firmicutes)	Count	Total	Percent (%)
Amino acid metabolism	265	1360	19.49
Carbohydrate metabolism	540	1360	39.71
Energy metabolism	126	1360	9.26
Glycan biosynthesis and metabolism	425	1360	31.25
Metabolism of other amino acids	4	1360	0.29

## Sheet: Phage lifestyle in AMGs with AA
Proportion of virulent/temperate phage in AMGs with amino acid metabolism
For phages infecting DABs:
Phage lifestyle	Count	Total	Percent (%)
Virulent (Lytic)	419	763	54.9148
Temperate (lysogenic)	344	763	45.0852
For all phages:
Phage lifestyle (in the phylum Bacteroidota)	Count	Total	Percent (%)
Virulent (Lytic)	1147	2171	52.83
Temperate (lysogenic)	1024	2171	47.17

## Sheet: AMGs in phages of DABs
Contig	Metabolism	Pathway	GeAb	Diet	Time	Bacteria_Host	Bacteria_Host_Genus
NODE_1_length_153765_cov_48.802576||full_59	Amino acid metabolism	Cysteine and methionine metabolism	9.0287	CON	D0	d__Bacteria;p__Bacteroidota;c__Bacteroidia;o__Bacteroidales;f__Tannerellaceae;g__Parabacteroides;	Parabacteroides
NODE_1090_length_9218_cov_8.174615||full_1	Amino acid metabolism	Cysteine and methionine metabolism	41.6232	CON	D0	d__Bacteria;p__Bacteroidota;c__Bacteroidia;o__Bacteroidales;f__Muribaculaceae;g__Muribaculum;	Muribaculum
NODE_11102_length_3043_cov_3.453815||full_3	Amino acid metabolism	Cysteine and methionine metabolism	17.4232	CON	D0	d__Bacteria;p__Bacteroidota;c__Bacteroidia;o__Bacteroidales;f__Muribaculaceae;g__Duncaniella;s__Duncaniella freteri	Duncaniella
NODE_1479_length_9883_cov_8.644892||full_1	Amino acid metabolism	Cysteine and methionine metabolism	49.2184	CON	D0	d__Bacteria;p__Bacteroidota;c__Bacteroidia;o__Bacteroidales;f__Muribaculaceae;g__Muribaculum;	Muribaculum
NODE_17635_length_1486_cov_3.386443||full_4	Amino acid metabolism	Cysteine and methionine metabolism	17.7557	CON	D0	d__Bacteria;p__Bacteroidota;c__Bacteroidia;o__Bacteroidales;f__Muribaculaceae;g__Muribaculum;	Muribaculum
NODE_1825_length_9428_cov_4.546783||full_6	Amino acid metabolism	Cysteine and methionine metabolism	13.4051	CON	D0	d__Bacteria;p__Bacteroidota;c__Bacteroidia;o__Bacteroidales;f__Muribaculaceae;g__Duncaniella;s__Duncaniella muris	Duncaniella
NODE_2082_length_2447_cov_2.666806||full_6	Amino acid metabolism	Cysteine and methionine metabolism	15.5893	CON	D0	d__Bacteria;p__Bacteroidota;c__Bacteroidia;o__Bacteroidales;f__Muribaculaceae;g__Muribaculum;	Muribaculum
NODE_221_length_15773_cov_17.302010||full_22	Amino acid metabolism	Cysteine and methionine metabolism	41.4921	CON	D0	d__Bacteria;p__Bacteroidota;c__Bacteroidia;o__Bacteroidales;f__Muribaculaceae;g__Muribaculum;	Muribaculum
NODE_2508_length_5274_cov_4.292968||full_8	Amino acid metabolism	Cysteine and methionine metabolism	7.34386	CON	D0	d__Bacteria;p__Bacteroidota;c__Bacteroidia;o__Bacteroidales;f__Muribaculaceae;g__Duncaniella;s__Duncaniella freteri	Duncaniella
NODE_321_length_19171_cov_8.593743||full_12	Amino acid metabolism	Cysteine and methionine metabolism	12.2218	CON	D0	d__Bacteria;p__Bacteroidota;c__Bacteroidia;o__Bacteroidales;f__Muribaculaceae;g__Muribaculum;	Muribaculum
NODE_3259_length_4506_cov_3.563469||full_1	Amino acid metabolism	Cysteine and methionine metabolism	20.2481	CON	D0	d__Bacteria;p__Bacteroidota;c__Bacteroidia;o__Bacteroidales;f__Tannerellaceae;g__Parabacteroides;	Parabacteroides
NODE_4129_length_2533_cov_3.653753||full_1	Amino acid metabolism	Cysteine and methionine metabolism	32.55	CON	D0	d__Bacteria;p__Bacteroidota;c__Bacteroidia;o__Bacteroidales;f__Muribaculaceae;g__Muribaculum;	Muribaculum
NODE_4696_length_3308_cov_6.582232||full_4	Amino acid metabolism	Cysteine and methionine metabolism	22.6723	CON	D0	d__Bacteria;p__Bacteroidota;c__Bacteroidia;o__Bacteroidales;f__Muribaculaceae;g__Muribaculum;	Muribaculum
NODE_474_length_10618_cov_10.871059||full_14	Amino acid metabolism	Cysteine and methionine metabolism	30.123	CON	D0	d__Bacteria;p__Bacteroidota;c__Bacteroidia;o__Bacteroidales;f__Muribaculaceae;g__Muribaculum;	Muribaculum
NODE_482_length_9664_cov_5.838277||full_1	Amino acid metabolism	Cysteine and methionine metabolism	36.1678	CON	D0	d__Bacteria;p__Bacteroidota;c__Bacteroidia;o__Bacteroidales;f__Muribaculaceae;g__Muribaculum;	Muribaculum
NODE_4942_length_5328_cov_7.348379||full_3	Amino acid metabolism	Cysteine and methionine metabolism	19.0675	CON	D0	d__Bacteria;p__Bacteroidota;c__Bacteroidia;o__Bacteroidales;f__Muribaculaceae;g__Muribaculum;	Muribaculum
NODE_5342_length_3043_cov_5.090027||full_3	Amino acid metabolism	Cysteine and methionine metabolism	17.4232	CON	D0	d__Bacteria;p__Bacteroidota;c__Bacteroidia;o__Bacteroidales;f__Muribaculaceae;g__Duncaniella;s__Duncaniella freteri	Duncaniella
NODE_5706_length_2773_cov_4.246873||full_1	Amino acid metabolism	Cysteine and methionine metabolism	30.5328	CON	D0	d__Bacteria;p__Bacteroidota;c__Bacteroidia;o__Bacteroidales;f__Muribaculaceae;g__Muribaculum;	Muribaculum
NODE_663_length_4688_cov_3.763005||full_4	Amino acid metabolism	Cysteine and methionine metabolism	35.1873	CON	D0	d__Bacteria;p__Bacteroidota;c__Bacteroidia;o__Bacteroidales;f__Muribaculaceae;g__Muribaculum;	Muribaculum
NODE_7087_length_1794_cov_9.502013||full_4	Amino acid metabolism	Cysteine and methionine metabolism	7.53496	CON	D0	d__Bacteria;p__Bacteroidota;c__Bacteroidia;o__Bacteroidales;f__Muribaculaceae;g__Muribaculum;	Muribaculum
NODE_7564_length_3561_cov_10.619224||full_1	Amino acid metabolism	Cysteine and methionine metabolism	28.6416	CON	D0	d__Bacteria;p__Bacteroidota;c__Bacteroidia;o__Bacteroidales;f__Muribaculaceae;g__Muribaculum;	Muribaculum
NODE_767_length_9653_cov_10.483017||full_12	Amino acid metabolism	Cysteine and methionine metabolism	30.8851	CON	D0	d__Bacteria;p__Bacteroidota;c__Bacteroidia;o__Bacteroidales;f__Muribaculaceae;g__Duncaniella;s__Duncaniella muris	Duncaniella
NODE_7966_length_2629_cov_3.028749||full_3	Amino acid metabolism	Cysteine and methionine metabolism	15.181	CON	D0	d__Bacteria;p__Bacteroidota;c__Bacteroidia;o__Bacteroidales;f__Muribaculaceae;g__Duncaniella;s__Duncaniella freteri	Duncaniella
NODE_8112_length_2519_cov_5.678977||full_4	Amino acid metabolism	Cysteine and methionine metabolism	12.435	CON	D0	d__Bacteria;p__Bacteroidota;c__Bacteroidia;o__Bacteroidales;f__Muribaculaceae;g__Duncaniella;s__Duncaniella freteri	Duncaniella
NODE_1_length_153765_cov_48.802576||full_44	Amino acid metabolism	Cysteine and methionine metabolism	2.62938	CON	D10	d__Bacteria;p__Bacteroidota;c__Bacteroidia;o__Bacteroidales;f__Tannerellaceae;g__Parabacteroides;	Parabacteroides
NODE_1_length_153765_cov_48.802576||full_59	Amino acid metabolism	Cysteine and methionine metabolism	2.88836	CON	D10	d__Bacteria;p__Bacteroidota;c__Bacteroidia;o__Bacteroidales;f__Tannerellaceae;g__Parabacteroides;	Parabacteroides
NODE_1090_length_9218_cov_8.174615||full_1	Amino acid metabolism	Cysteine and methionine metabolism	3.9157	CON	D10	d__Bacteria;p__Bacteroidota;c__Bacteroidia;o__Bacteroidales;f__Muribaculaceae;g__Muribaculum;	Muribaculum
NODE_11102_length_3043_cov_3.453815||full_3	Amino acid metabolism	Cysteine and methionine metabolism	6.89516	CON	D10	d__Bacteria;p__Bacteroidota;c__Bacteroidia;o__Bacteroidales;f__Muribaculaceae;g__Duncaniella;s__Duncaniella freteri	Duncaniella
NODE_1479_length_9883_cov_8.644892||full_1	Amino acid metabolism	Cysteine and methionine metabolism	5.4654	CON	D10	d__Bacteria;p__Bacteroidota;c__Bacteroidia;o__Bacteroidales;f__Muribaculaceae;g__Muribaculum;	Muribaculum
NODE_17635_length_1486_cov_3.386443||full_4	Amino acid metabolism	Cysteine and methionine metabolism	12.1898	CON	D10	d__Bacteria;p__Bacteroidota;c__Bacteroidia;o__Bacteroidales;f__Muribaculaceae;g__Muribaculum;	Muribaculum
NODE_1825_length_9428_cov_4.546783||full_6	Amino acid metabolism	Cysteine and methionine metabolism	1.01762	CON	D10	d__Bacteria;p__Bacteroidota;c__Bacteroidia;o__Bacteroidales;f__Muribaculaceae;g__Duncaniella;s__Duncaniella muris	Duncaniella
NODE_2082_length_2447_cov_2.666806||full_6	Amino acid metabolism	Cysteine and methionine metabolism	7.00993	CON	D10	d__Bacteria;p__Bacteroidota;c__Bacteroidia;o__Bacteroidales;f__Muribaculaceae;g__Muribaculum;	Muribaculum
NODE_221_length_15773_cov_17.302010||full_22	Amino acid metabolism	Cysteine and methionine metabolism	5.86479	CON	D10	d__Bacteria;p__Bacteroidota;c__Bacteroidia;o__Bacteroidales;f__Muribaculaceae;g__Muribaculum;	Muribaculum
NODE_2508_length_5274_cov_4.292968||full_8	Amino acid metabolism	Cysteine and methionine metabolism	11.8208	CON	D10	d__Bacteria;p__Bacteroidota;c__Bacteroidia;o__Bacteroidales;f__Muribaculaceae;g__Duncaniella;s__Duncaniella freteri	Duncaniella
NODE_321_length_19171_cov_8.593743||full_12	Amino acid metabolism	Cysteine and methionine metabolism	3.28593	CON	D10	d__Bacteria;p__Bacteroidota;c__Bacteroidia;o__Bacteroidales;f__Muribaculaceae;g__Muribaculum;	Muribaculum
NODE_4129_length_2533_cov_3.653753||full_1	Amino acid metabolism	Cysteine and methionine metabolism	9.01711	CON	D10	d__Bacteria;p__Bacteroidota;c__Bacteroidia;o__Bacteroidales;f__Muribaculaceae;g__Muribaculum;	Muribaculum
NODE_4696_length_3308_cov_6.582232||full_4	Amino acid metabolism	Cysteine and methionine metabolism	3.21812	CON	D10	d__Bacteria;p__Bacteroidota;c__Bacteroidia;o__Bacteroidales;f__Muribaculaceae;g__Muribaculum;	Muribaculum
NODE_474_length_10618_cov_10.871059||full_14	Amino acid metabolism	Cysteine and methionine metabolism	5.36038	CON	D10	d__Bacteria;p__Bacteroidota;c__Bacteroidia;o__Bacteroidales;f__Muribaculaceae;g__Muribaculum;	Muribaculum
NODE_482_length_9664_cov_5.838277||full_1	Amino acid metabolism	Cysteine and methionine metabolism	4.56149	CON	D10	d__Bacteria;p__Bacteroidota;c__Bacteroidia;o__Bacteroidales;f__Muribaculaceae;g__Muribaculum;	Muribaculum
NODE_4942_length_5328_cov_7.348379||full_3	Amino acid metabolism	Cysteine and methionine metabolism	1.07554	CON	D10	d__Bacteria;p__Bacteroidota;c__Bacteroidia;o__Bacteroidales;f__Muribaculaceae;g__Muribaculum;	Muribaculum
NODE_5342_length_3043_cov_5.090027||full_3	Amino acid metabolism	Cysteine and methionine metabolism	10.7141	CON	D10	d__Bacteria;p__Bacteroidota;c__Bacteroidia;o__Bacteroidales;f__Muribaculaceae;g__Duncaniella;s__Duncaniella freteri	Duncaniella
NODE_5706_length_2773_cov_4.246873||full_1	Amino acid metabolism	Cysteine and methionine metabolism	8.38801	CON	D10	d__Bacteria;p__Bacteroidota;c__Bacteroidia;o__Bacteroidales;f__Muribaculaceae;g__Muribaculum;	Muribaculum
NODE_663_length_4688_cov_3.763005||full_4	Amino acid metabolism	Cysteine and methionine metabolism	5.60199	CON	D10	d__Bacteria;p__Bacteroidota;c__Bacteroidia;o__Bacteroidales;f__Muribaculaceae;g__Muribaculum;	Muribaculum
NODE_7564_length_3561_cov_10.619224||full_1	Amino acid metabolism	Cysteine and methionine metabolism	7.68085	CON	D10	d__Bacteria;p__Bacteroidota;c__Bacteroidia;o__Bacteroidales;f__Muribaculaceae;g__Muribaculum;	Muribaculum
NODE_7739_length_2343_cov_3.644231||full_3	Amino acid metabolism	Cysteine and methionine metabolism	5.25876	CON	D10	d__Bacteria;p__Bacteroidota;c__Bacteroidia;o__Bacteroidales;f__Tannerellaceae;g__Parabacteroides;	Parabacteroides
NODE_7966_length_2629_cov_3.028749||full_3	Amino acid metabolism	Cysteine and methionine metabolism	17.3337	CON	D10	d__Bacteria;p__Bacteroidota;c__Bacteroidia;o__Bacteroidales;f__Muribaculaceae;g__Duncaniella;s__Duncaniella freteri	Duncaniella
NODE_1_length_153765_cov_48.802576||full_59	Amino acid metabolism	Cysteine and methionine metabolism	7.02862	CON	D14	d__Bacteria;p__Bacteroidota;c__Bacteroidia;o__Bacteroidales;f__Tannerellaceae;g__Parabacteroides;	Parabacteroides
NODE_1090_length_9218_cov_8.174615||full_1	Amino acid metabolism	Cysteine and methionine metabolism	12.6815	CON	D14	d__Bacteria;p__Bacteroidota;c__Bacteroidia;o__Bacteroidales;f__Muribaculaceae;g__Muribaculum;	Muribaculum
NODE_11102_length_3043_cov_3.453815||full_3	Amino acid metabolism	Cysteine and methionine metabolism	2.23615	CON	D14	d__Bacteria;p__Bacteroidota;c__Bacteroidia;o__Bacteroidales;f__Muribaculaceae;g__Duncaniella;s__Duncaniella freteri	Duncaniella
NODE_1479_length_9883_cov_8.644892||full_1	Amino acid metabolism	Cysteine and methionine metabolism	22.12	CON	D14	d__Bacteria;p__Bacteroidota;c__Bacteroidia;o__Bacteroidales;f__Muribaculaceae;g__Muribaculum;	Muribaculum
NODE_17635_length_1486_cov_3.386443||full_4	Amino acid metabolism	Cysteine and methionine metabolism	4.91908	CON	D14	d__Bacteria;p__Bacteroidota;c__Bacteroidia;o__Bacteroidales;f__Muribaculaceae;g__Muribaculum;	Muribaculum
NODE_1825_length_9428_cov_4.546783||full_6	Amino acid metabolism	Cysteine and methionine metabolism	2.90355	CON	D14	d__Bacteria;p__Bacteroidota;c__Bacteroidia;o__Bacteroidales;f__Muribaculaceae;g__Duncaniella;s__Duncaniella muris	Duncaniella
NODE_2082_length_2447_cov_2.666806||full_6	Amino acid metabolism	Cysteine and methionine metabolism	9.01779	CON	D14	d__Bacteria;p__Bacteroidota;c__Bacteroidia;o__Bacteroidales;f__Muribaculaceae;g__Muribaculum;	Muribaculum
NODE_221_length_15773_cov_17.302010||full_22	Amino acid metabolism	Cysteine and methionine metabolism	5.15409	CON	D14	d__Bacteria;p__Bacteroidota;c__Bacteroidia;o__Bacteroidales;f__Muribaculaceae;g__Muribaculum;	Muribaculum
NODE_321_length_19171_cov_8.593743||full_12	Amino acid metabolism	Cysteine and methionine metabolism	7.86311	CON	D14	d__Bacteria;p__Bacteroidota;c__Bacteroidia;o__Bacteroidales;f__Muribaculaceae;g__Muribaculum;	Muribaculum
NODE_3259_length_4506_cov_3.563469||full_1	Amino acid metabolism	Cysteine and methionine metabolism	6.24811	CON	D14	d__Bacteria;p__Bacteroidota;c__Bacteroidia;o__Bacteroidales;f__Tannerellaceae;g__Parabacteroides;	Parabacteroides
NODE_4129_length_2533_cov_3.653753||full_1	Amino acid metabolism	Cysteine and methionine metabolism	4.24479	CON	D14	d__Bacteria;p__Bacteroidota;c__Bacteroidia;o__Bacteroidales;f__Muribaculaceae;g__Muribaculum;	Muribaculum
NODE_4696_length_3308_cov_6.582232||full_4	Amino acid metabolism	Cysteine and methionine metabolism	5.23608	CON	D14	d__Bacteria;p__Bacteroidota;c__Bacteroidia;o__Bacteroidales;f__Muribaculaceae;g__Muribaculum;	Muribaculum
NODE_474_length_10618_cov_10.871059||full_14	Amino acid metabolism	Cysteine and methionine metabolism	3.37774	CON	D14	d__Bacteria;p__Bacteroidota;c__Bacteroidia;o__Bacteroidales;f__Muribaculaceae;g__Muribaculum;	Muribaculum
NODE_482_length_9664_cov_5.838277||full_1	Amino acid metabolism	Cysteine and methionine metabolism	3.61208	CON	D14	d__Bacteria;p__Bacteroidota;c__Bacteroidia;o__Bacteroidales;f__Muribaculaceae;g__Muribaculum;	Muribaculum
NODE_4942_length_5328_cov_7.348379||full_3	Amino acid metabolism	Cysteine and methionine metabolism	2.76084	CON	D14	d__Bacteria;p__Bacteroidota;c__Bacteroidia;o__Bacteroidales;f__Muribaculaceae;g__Muribaculum;	Muribaculum
NODE_5342_length_3043_cov_5.090027||full_3	Amino acid metabolism	Cysteine and methionine metabolism	7.96716	CON	D14	d__Bacteria;p__Bacteroidota;c__Bacteroidia;o__Bacteroidales;f__Muribaculaceae;g__Duncaniella;s__Duncaniella freteri	Duncaniella
NODE_606_length_12681_cov_4.984635||full_12	Amino acid metabolism	Cysteine and methionine metabolism	10.0218	CON	D14	d__Bacteria;p__Bacteroidota;c__Bacteroidia;o__Bacteroidales;f__Tannerellaceae;g__Parabacteroides;	Parabacteroides
NODE_663_length_4688_cov_3.763005||full_4	Amino acid metabolism	Cysteine and methionine metabolism	3.17243	CON	D14	d__Bacteria;p__Bacteroidota;c__Bacteroidia;o__Bacteroidales;f__Muribaculaceae;g__Muribaculum;	Muribaculum
NODE_7087_length_1794_cov_9.502013||full_4	Amino acid metabolism	Cysteine and methionine metabolism	6.24401	CON	D14	d__Bacteria;p__Bacteroidota;c__Bacteroidia;o__Bacteroidales;f__Muribaculaceae;g__Muribaculum;	Muribaculum
NODE_7564_length_3561_cov_10.619224||full_1	Amino acid metabolism	Cysteine and methionine metabolism	15.6623	CON	D14	d__Bacteria;p__Bacteroidota;c__Bacteroidia;o__Bacteroidales;f__Muribaculaceae;g__Muribaculum;	Muribaculum
NODE_767_length_9653_cov_10.483017||full_12	Amino acid metabolism	Cysteine and methionine metabolism	4.50102	CON	D14	d__Bacteria;p__Bacteroidota;c__Bacteroidia;o__Bacteroidales;f__Muribaculaceae;g__Duncaniella;s__Duncaniella muris	Duncaniella
NODE_1_length_153765_cov_48.802576||full_44	Amino acid metabolism	Cysteine and methionine metabolism	4.77464	CON	D18	d__Bacteria;p__Bacteroidota;c__Bacteroidia;o__Bacteroidales;f__Tannerellaceae;g__Parabacteroides;	Parabacteroides
NODE_1_length_153765_cov_48.802576||full_59	Amino acid metabolism	Cysteine and methionine metabolism	16.4552	CON	D18	d__Bacteria;p__Bacteroidota;c__Bacteroidia;o__Bacteroidales;f__Tannerellaceae;g__Parabacteroides;	Parabacteroides
NODE_1090_length_9218_cov_8.174615||full_1	Amino acid metabolism	Cysteine and methionine metabolism	8.24693	CON	D18	d__Bacteria;p__Bacteroidota;c__Bacteroidia;o__Bacteroidales;f__Muribaculaceae;g__Muribaculum;	Muribaculum
NODE_11102_length_3043_cov_3.453815||full_3	Amino acid metabolism	Cysteine and methionine metabolism	2.40784	CON	D18	d__Bacteria;p__Bacteroidota;c__Bacteroidia;o__Bacteroidales;f__Muribaculaceae;g__Duncaniella;s__Duncaniella freteri	Duncaniella
NODE_1479_length_9883_cov_8.644892||full_1	Amino acid metabolism	Cysteine and methionine metabolism	16.0815	CON	D18	d__Bacteria;p__Bacteroidota;c__Bacteroidia;o__Bacteroidales;f__Muribaculaceae;g__Muribaculum;	Muribaculum
NODE_17635_length_1486_cov_3.386443||full_4	Amino acid metabolism	Cysteine and methionine metabolism	6.08631	CON	D18	d__Bacteria;p__Bacteroidota;c__Bacteroidia;o__Bacteroidales;f__Muribaculaceae;g__Muribaculum;	Muribaculum
NODE_1825_length_9428_cov_4.546783||full_6	Amino acid metabolism	Cysteine and methionine metabolism	0.808016	CON	D18	d__Bacteria;p__Bacteroidota;c__Bacteroidia;o__Bacteroidales;f__Muribaculaceae;g__Duncaniella;s__Duncaniella muris	Duncaniella
NODE_2082_length_2447_cov_2.666806||full_6	Amino acid metabolism	Cysteine and methionine metabolism	10.9187	CON	D18	d__Bacteria;p__Bacteroidota;c__Bacteroidia;o__Bacteroidales;f__Muribaculaceae;g__Muribaculum;	Muribaculum
NODE_221_length_15773_cov_17.302010||full_22	Amino acid metabolism	Cysteine and methionine metabolism	12.3269	CON	D18	d__Bacteria;p__Bacteroidota;c__Bacteroidia;o__Bacteroidales;f__Muribaculaceae;g__Muribaculum;	Muribaculum
NODE_2508_length_5274_cov_4.292968||full_8	Amino acid metabolism	Cysteine and methionine metabolism	5.28326	CON	D18	d__Bacteria;p__Bacteroidota;c__Bacteroidia;o__Bacteroidales;f__Muribaculaceae;g__Duncaniella;s__Duncaniella freteri	Duncaniella
NODE_321_length_19171_cov_8.593743||full_12	Amino acid metabolism	Cysteine and methionine metabolism	10.248	CON	D18	d__Bacteria;p__Bacteroidota;c__Bacteroidia;o__Bacteroidales;f__Muribaculaceae;g__Muribaculum;	Muribaculum
NODE_3259_length_4506_cov_3.563469||full_1	Amino acid metabolism	Cysteine and methionine metabolism	57.4967	CON	D18	d__Bacteria;p__Bacteroidota;c__Bacteroidia;o__Bacteroidales;f__Tannerellaceae;g__Parabacteroides;	Parabacteroides
NODE_4129_length_2533_cov_3.653753||full_1	Amino acid metabolism	Cysteine and methionine metabolism	4.14499	CON	D18	d__Bacteria;p__Bacteroidota;c__Bacteroidia;o__Bacteroidales;f__Muribaculaceae;g__Muribaculum;	Muribaculum
NODE_4696_length_3308_cov_6.582232||full_4	Amino acid metabolism	Cysteine and methionine metabolism	10.3397	CON	D18	d__Bacteria;p__Bacteroidota;c__Bacteroidia;o__Bacteroidales;f__Muribaculaceae;g__Muribaculum;	Muribaculum
NODE_474_length_10618_cov_10.871059||full_14	Amino acid metabolism	Cysteine and methionine metabolism	7.76452	CON	D18	d__Bacteria;p__Bacteroidota;c__Bacteroidia;o__Bacteroidales;f__Muribaculaceae;g__Muribaculum;	Muribaculum
NODE_482_length_9664_cov_5.838277||full_1	Amino acid metabolism	Cysteine and methionine metabolism	11.44	CON	D18	d__Bacteria;p__Bacteroidota;c__Bacteroidia;o__Bacteroidales;f__Muribaculaceae;g__Muribaculum;	Muribaculum
NODE_4942_length_5328_cov_7.348379||full_3	Amino acid metabolism	Cysteine and methionine metabolism	13.9217	CON	D18	d__Bacteria;p__Bacteroidota;c__Bacteroidia;o__Bacteroidales;f__Muribaculaceae;g__Muribaculum;	Muribaculum
NODE_5342_length_3043_cov_5.090027||full_3	Amino acid metabolism	Cysteine and methionine metabolism	5.62922	CON	D18	d__Bacteria;p__Bacteroidota;c__Bacteroidia;o__Bacteroidales;f__Muribaculaceae;g__Duncaniella;s__Duncaniella freteri	Duncaniella
NODE_5706_length_2773_cov_4.246873||full_1	Amino acid metabolism	Cysteine and methionine metabolism	16.9556	CON	D18	d__Bacteria;p__Bacteroidota;c__Bacteroidia;o__Bacteroidales;f__Muribaculaceae;g__Muribaculum;	Muribaculum
NODE_606_length_12681_cov_4.984635||full_12	Amino acid metabolism	Cysteine and methionine metabolism	16.7112	CON	D18	d__Bacteria;p__Bacteroidota;c__Bacteroidia;o__Bacteroidales;f__Tannerellaceae;g__Parabacteroides;	Parabacteroides
NODE_663_length_4688_cov_3.763005||full_4	Amino acid metabolism	Cysteine and methionine metabolism	11.4274	CON	D18	d__Bacteria;p__Bacteroidota;c__Bacteroidia;o__Bacteroidales;f__Muribaculaceae;g__Muribaculum;	Muribaculum
NODE_7087_length_1794_cov_9.502013||full_4	Amino acid metabolism	Cysteine and methionine metabolism	5.42074	CON	D18	d__Bacteria;p__Bacteroidota;c__Bacteroidia;o__Bacteroidales;f__Muribaculaceae;g__Muribaculum;	Muribaculum
NODE_7564_length_3561_cov_10.619224||full_1	Amino acid metabolism	Cysteine and methionine metabolism	12.5627	CON	D18	d__Bacteria;p__Bacteroidota;c__Bacteroidia;o__Bacteroidales;f__Muribaculaceae;g__Muribaculum;	Muribaculum
NODE_767_length_9653_cov_10.483017||full_12	Amino acid metabolism	Cysteine and methionine metabolism	0.808016	CON	D18	d__Bacteria;p__Bacteroidota;c__Bacteroidia;o__Bacteroidales;f__Muribaculaceae;g__Duncaniella;s__Duncaniella muris	Duncaniella
NODE_7739_length_2343_cov_3.644231||full_3	Amino acid metabolism	Cysteine and methionine metabolism	9.54928	CON	D18	d__Bacteria;p__Bacteroidota;c__Bacteroidia;o__Bacteroidales;f__Tannerellaceae;g__Parabacteroides;	Parabacteroides
NODE_7966_length_2629_cov_3.028749||full_3	Amino acid metabolism	Cysteine and methionine metabolism	6.62809	CON	D18	d__Bacteria;p__Bacteroidota;c__Bacteroidia;o__Bacteroidales;f__Muribaculaceae;g__Duncaniella;s__Duncaniella freteri	Duncaniella
NODE_8112_length_2519_cov_5.678977||full_4	Amino acid metabolism	Cysteine and methionine metabolism	9.61559	CON	D18	d__Bacteria;p__Bacteroidota;c__Bacteroidia;o__Bacteroidales;f__Muribaculaceae;g__Duncaniella;s__Duncaniella freteri	Duncaniella
NODE_1_length_153765_cov_48.802576||full_59	Amino acid metabolism	Cysteine and methionine metabolism	4.61579	FUC	D0	d__Bacteria;p__Bacteroidota;c__Bacteroidia;o__Bacteroidales;f__Tannerellaceae;g__Parabacteroides;	Parabacteroides
NODE_1090_length_9218_cov_8.174615||full_1	Amino acid metabolism	Cysteine and methionine metabolism	6.93616	FUC	D0	d__Bacteria;p__Bacteroidota;c__Bacteroidia;o__Bacteroidales;f__Muribaculaceae;g__Muribaculum;	Muribaculum
NODE_11102_length_3043_cov_3.453815||full_3	Amino acid metabolism	Cysteine and methionine metabolism	4.22907	FUC	D0	d__Bacteria;p__Bacteroidota;c__Bacteroidia;o__Bacteroidales;f__Muribaculaceae;g__Duncaniella;s__Duncaniella freteri	Duncaniella
NODE_1479_length_9883_cov_8.644892||full_1	Amino acid metabolism	Cysteine and methionine metabolism	9.34858	FUC	D0	d__Bacteria;p__Bacteroidota;c__Bacteroidia;o__Bacteroidales;f__Muribaculaceae;g__Muribaculum;	Muribaculum
NODE_1825_length_9428_cov_4.546783||full_6	Amino acid metabolism	Cysteine and methionine metabolism	18.7191	FUC	D0	d__Bacteria;p__Bacteroidota;c__Bacteroidia;o__Bacteroidales;f__Muribaculaceae;g__Duncaniella;s__Duncaniella muris	Duncaniella
NODE_2082_length_2447_cov_2.666806||full_6	Amino acid metabolism	Cysteine and methionine metabolism	17.2857	FUC	D0	d__Bacteria;p__Bacteroidota;c__Bacteroidia;o__Bacteroidales;f__Muribaculaceae;g__Muribaculum;	Muribaculum
NODE_221_length_15773_cov_17.302010||full_22	Amino acid metabolism	Cysteine and methionine metabolism	10.7508	FUC	D0	d__Bacteria;p__Bacteroidota;c__Bacteroidia;o__Bacteroidales;f__Muribaculaceae;g__Muribaculum;	Muribaculum
NODE_2508_length_5274_cov_4.292968||full_8	Amino acid metabolism	Cysteine and methionine metabolism	9.54287	FUC	D0	d__Bacteria;p__Bacteroidota;c__Bacteroidia;o__Bacteroidales;f__Muribaculaceae;g__Duncaniella;s__Duncaniella freteri	Duncaniella
NODE_321_length_19171_cov_8.593743||full_12	Amino acid metabolism	Cysteine and methionine metabolism	4.6854	FUC	D0	d__Bacteria;p__Bacteroidota;c__Bacteroidia;o__Bacteroidales;f__Muribaculaceae;g__Muribaculum;	Muribaculum
NODE_4129_length_2533_cov_3.653753||full_1	Amino acid metabolism	Cysteine and methionine metabolism	7.98838	FUC	D0	d__Bacteria;p__Bacteroidota;c__Bacteroidia;o__Bacteroidales;f__Muribaculaceae;g__Muribaculum;	Muribaculum
NODE_4696_length_3308_cov_6.582232||full_4	Amino acid metabolism	Cysteine and methionine metabolism	10.7888	FUC	D0	d__Bacteria;p__Bacteroidota;c__Bacteroidia;o__Bacteroidales;f__Muribaculaceae;g__Muribaculum;	Muribaculum
NODE_474_length_10618_cov_10.871059||full_14	Amino acid metabolism	Cysteine and methionine metabolism	3.30189	FUC	D0	d__Bacteria;p__Bacteroidota;c__Bacteroidia;o__Bacteroidales;f__Muribaculaceae;g__Muribaculum;	Muribaculum
NODE_482_length_9664_cov_5.838277||full_1	Amino acid metabolism	Cysteine and methionine metabolism	5.73329	FUC	D0	d__Bacteria;p__Bacteroidota;c__Bacteroidia;o__Bacteroidales;f__Muribaculaceae;g__Muribaculum;	Muribaculum
NODE_4942_length_5328_cov_7.348379||full_3	Amino acid metabolism	Cysteine and methionine metabolism	6.74975	FUC	D0	d__Bacteria;p__Bacteroidota;c__Bacteroidia;o__Bacteroidales;f__Muribaculaceae;g__Muribaculum;	Muribaculum
NODE_5342_length_3043_cov_5.090027||full_3	Amino acid metabolism	Cysteine and methionine metabolism	8.95132	FUC	D0	d__Bacteria;p__Bacteroidota;c__Bacteroidia;o__Bacteroidales;f__Muribaculaceae;g__Duncaniella;s__Duncaniella freteri	Duncaniella
NODE_5706_length_2773_cov_4.246873||full_1	Amino acid metabolism	Cysteine and methionine metabolism	7.07718	FUC	D0	d__Bacteria;p__Bacteroidota;c__Bacteroidia;o__Bacteroidales;f__Muribaculaceae;g__Muribaculum;	Muribaculum
NODE_663_length_4688_cov_3.763005||full_4	Amino acid metabolism	Cysteine and methionine metabolism	5.16452	FUC	D0	d__Bacteria;p__Bacteroidota;c__Bacteroidia;o__Bacteroidales;f__Muribaculaceae;g__Muribaculum;	Muribaculum
NODE_7087_length_1794_cov_9.502013||full_4	Amino acid metabolism	Cysteine and methionine metabolism	10.4954	FUC	D0	d__Bacteria;p__Bacteroidota;c__Bacteroidia;o__Bacteroidales;f__Muribaculaceae;g__Muribaculum;	Muribaculum
NODE_7564_length_3561_cov_10.619224||full_1	Amino acid metabolism	Cysteine and methionine metabolism	3.97762	FUC	D0	d__Bacteria;p__Bacteroidota;c__Bacteroidia;o__Bacteroidales;f__Muribaculaceae;g__Muribaculum;	Muribaculum
NODE_767_length_9653_cov_10.483017||full_12	Amino acid metabolism	Cysteine and methionine metabolism	9.73394	FUC	D0	d__Bacteria;p__Bacteroidota;c__Bacteroidia;o__Bacteroidales;f__Muribaculaceae;g__Duncaniella;s__Duncaniella muris	Duncaniella
NODE_7966_length_2629_cov_3.028749||full_3	Amino acid metabolism	Cysteine and methionine metabolism	7.98085	FUC	D0	d__Bacteria;p__Bacteroidota;c__Bacteroidia;o__Bacteroidales;f__Muribaculaceae;g__Duncaniella;s__Duncaniella freteri	Duncaniella
NODE_8112_length_2519_cov_5.678977||full_4	Amino acid metabolism	Cysteine and methionine metabolism	8.59981	FUC	D0	d__Bacteria;p__Bacteroidota;c__Bacteroidia;o__Bacteroidales;f__Muribaculaceae;g__Duncaniella;s__Duncaniella freteri	Duncaniella
NODE_1_length_153765_cov_48.802576||full_59	Amino acid metabolism	Cysteine and methionine metabolism	3.07839	FUC	D10	d__Bacteria;p__Bacteroidota;c__Bacteroidia;o__Bacteroidales;f__Tannerellaceae;g__Parabacteroides;	Parabacteroides
NODE_1090_length_9218_cov_8.174615||full_1	Amino acid metabolism	Cysteine and methionine metabolism	12.2936	FUC	D10	d__Bacteria;p__Bacteroidota;c__Bacteroidia;o__Bacteroidales;f__Muribaculaceae;g__Muribaculum;	Muribaculum
NODE_11102_length_3043_cov_3.453815||full_3	Amino acid metabolism	Cysteine and methionine metabolism	8.65787	FUC	D10	d__Bacteria;p__Bacteroidota;c__Bacteroidia;o__Bacteroidales;f__Muribaculaceae;g__Duncaniella;s__Duncaniella freteri	Duncaniella
NODE_1479_length_9883_cov_8.644892||full_1	Amino acid metabolism	Cysteine and methionine metabolism	15.6837	FUC	D10	d__Bacteria;p__Bacteroidota;c__Bacteroidia;o__Bacteroidales;f__Muribaculaceae;g__Muribaculum;	Muribaculum
NODE_17635_length_1486_cov_3.386443||full_4	Amino acid metabolism	Cysteine and methionine metabolism	5.21864	FUC	D10	d__Bacteria;p__Bacteroidota;c__Bacteroidia;o__Bacteroidales;f__Muribaculaceae;g__Muribaculum;	Muribaculum
NODE_1825_length_9428_cov_4.546783||full_6	Amino acid metabolism	Cysteine and methionine metabolism	2.48416	FUC	D10	d__Bacteria;p__Bacteroidota;c__Bacteroidia;o__Bacteroidales;f__Muribaculaceae;g__Duncaniella;s__Duncaniella muris	Duncaniella
NODE_2082_length_2447_cov_2.666806||full_6	Amino acid metabolism	Cysteine and methionine metabolism	16.9595	FUC	D10	d__Bacteria;p__Bacteroidota;c__Bacteroidia;o__Bacteroidales;f__Muribaculaceae;g__Muribaculum;	Muribaculum
NODE_221_length_15773_cov_17.302010||full_22	Amino acid metabolism	Cysteine and methionine metabolism	5.25108	FUC	D10	d__Bacteria;p__Bacteroidota;c__Bacteroidia;o__Bacteroidales;f__Muribaculaceae;g__Muribaculum;	Muribaculum
NODE_2508_length_5274_cov_4.292968||full_8	Amino acid metabolism	Cysteine and methionine metabolism	5.57122	FUC	D10	d__Bacteria;p__Bacteroidota;c__Bacteroidia;o__Bacteroidales;f__Muribaculaceae;g__Duncaniella;s__Duncaniella freteri	Duncaniella
NODE_321_length_19171_cov_8.593743||full_12	Amino acid metabolism	Cysteine and methionine metabolism	5.20887	FUC	D10	d__Bacteria;p__Bacteroidota;c__Bacteroidia;o__Bacteroidales;f__Muribaculaceae;g__Muribaculum;	Muribaculum
NODE_4129_length_2533_cov_3.653753||full_1	Amino acid metabolism	Cysteine and methionine metabolism	21.3564	FUC	D10	d__Bacteria;p__Bacteroidota;c__Bacteroidia;o__Bacteroidales;f__Muribaculaceae;g__Muribaculum;	Muribaculum
NODE_4696_length_3308_cov_6.582232||full_4	Amino acid metabolism	Cysteine and methionine metabolism	13.9495	FUC	D10	d__Bacteria;p__Bacteroidota;c__Bacteroidia;o__Bacteroidales;f__Muribaculaceae;g__Muribaculum;	Muribaculum
NODE_474_length_10618_cov_10.871059||full_14	Amino acid metabolism	Cysteine and methionine metabolism	3.1649	FUC	D10	d__Bacteria;p__Bacteroidota;c__Bacteroidia;o__Bacteroidales;f__Muribaculaceae;g__Muribaculum;	Muribaculum
NODE_4942_length_5328_cov_7.348379||full_3	Amino acid metabolism	Cysteine and methionine metabolism	2.33635	FUC	D10	d__Bacteria;p__Bacteroidota;c__Bacteroidia;o__Bacteroidales;f__Muribaculaceae;g__Muribaculum;	Muribaculum
NODE_5342_length_3043_cov_5.090027||full_3	Amino acid metabolism	Cysteine and methionine metabolism	3.62027	FUC	D10	d__Bacteria;p__Bacteroidota;c__Bacteroidia;o__Bacteroidales;f__Muribaculaceae;g__Duncaniella;s__Duncaniella freteri	Duncaniella
NODE_663_length_4688_cov_3.763005||full_4	Amino acid metabolism	Cysteine and methionine metabolism	3.46997	FUC	D10	d__Bacteria;p__Bacteroidota;c__Bacteroidia;o__Bacteroidales;f__Muribaculaceae;g__Muribaculum;	Muribaculum
NODE_7087_length_1794_cov_9.502013||full_4	Amino acid metabolism	Cysteine and methionine metabolism	3.17328	FUC	D10	d__Bacteria;p__Bacteroidota;c__Bacteroidia;o__Bacteroidales;f__Muribaculaceae;g__Muribaculum;	Muribaculum
NODE_7564_length_3561_cov_10.619224||full_1	Amino acid metabolism	Cysteine and methionine metabolism	18.3542	FUC	D10	d__Bacteria;p__Bacteroidota;c__Bacteroidia;o__Bacteroidales;f__Muribaculaceae;g__Muribaculum;	Muribaculum
NODE_7966_length_2629_cov_3.028749||full_3	Amino acid metabolism	Cysteine and methionine metabolism	9.23774	FUC	D10	d__Bacteria;p__Bacteroidota;c__Bacteroidia;o__Bacteroidales;f__Muribaculaceae;g__Duncaniella;s__Duncaniella freteri	Duncaniella
NODE_8112_length_2519_cov_5.678977||full_4	Amino acid metabolism	Cysteine and methionine metabolism	10.4738	FUC	D10	d__Bacteria;p__Bacteroidota;c__Bacteroidia;o__Bacteroidales;f__Muribaculaceae;g__Duncaniella;s__Duncaniella freteri	Duncaniella
NODE_1_length_153765_cov_48.802576||full_44	Amino acid metabolism	Cysteine and methionine metabolism	4.45387	FUC	D14	d__Bacteria;p__Bacteroidota;c__Bacteroidia;o__Bacteroidales;f__Tannerellaceae;g__Parabacteroides;	Parabacteroides
NODE_1_length_153765_cov_48.802576||full_59	Amino acid metabolism	Cysteine and methionine metabolism	3.55061	FUC	D14	d__Bacteria;p__Bacteroidota;c__Bacteroidia;o__Bacteroidales;f__Tannerellaceae;g__Parabacteroides;	Parabacteroides
NODE_1090_length_9218_cov_8.174615||full_1	Amino acid metabolism	Cysteine and methionine metabolism	10.4373	FUC	D14	d__Bacteria;p__Bacteroidota;c__Bacteroidia;o__Bacteroidales;f__Muribaculaceae;g__Muribaculum;	Muribaculum
NODE_11102_length_3043_cov_3.453815||full_3	Amino acid metabolism	Cysteine and methionine metabolism	5.25827	FUC	D14	d__Bacteria;p__Bacteroidota;c__Bacteroidia;o__Bacteroidales;f__Muribaculaceae;g__Duncaniella;s__Duncaniella freteri	Duncaniella
NODE_1479_length_9883_cov_8.644892||full_1	Amino acid metabolism	Cysteine and methionine metabolism	8.10215	FUC	D14	d__Bacteria;p__Bacteroidota;c__Bacteroidia;o__Bacteroidales;f__Muribaculaceae;g__Muribaculum;	Muribaculum
NODE_17635_length_1486_cov_3.386443||full_4	Amino acid metabolism	Cysteine and methionine metabolism	5.48499	FUC	D14	d__Bacteria;p__Bacteroidota;c__Bacteroidia;o__Bacteroidales;f__Muribaculaceae;g__Muribaculum;	Muribaculum
NODE_1825_length_9428_cov_4.546783||full_6	Amino acid metabolism	Cysteine and methionine metabolism	1.44377	FUC	D14	d__Bacteria;p__Bacteroidota;c__Bacteroidia;o__Bacteroidales;f__Muribaculaceae;g__Duncaniella;s__Duncaniella muris	Duncaniella
NODE_2082_length_2447_cov_2.666806||full_6	Amino acid metabolism	Cysteine and methionine metabolism	6.33449	FUC	D14	d__Bacteria;p__Bacteroidota;c__Bacteroidia;o__Bacteroidales;f__Muribaculaceae;g__Muribaculum;	Muribaculum
NODE_221_length_15773_cov_17.302010||full_22	Amino acid metabolism	Cysteine and methionine metabolism	5.48892	FUC	D14	d__Bacteria;p__Bacteroidota;c__Bacteroidia;o__Bacteroidales;f__Muribaculaceae;g__Muribaculum;	Muribaculum
NODE_2508_length_5274_cov_4.292968||full_8	Amino acid metabolism	Cysteine and methionine metabolism	8.0239	FUC	D14	d__Bacteria;p__Bacteroidota;c__Bacteroidia;o__Bacteroidales;f__Muribaculaceae;g__Duncaniella;s__Duncaniella freteri	Duncaniella
NODE_321_length_19171_cov_8.593743||full_12	Amino acid metabolism	Cysteine and methionine metabolism	2.15163	FUC	D14	d__Bacteria;p__Bacteroidota;c__Bacteroidia;o__Bacteroidales;f__Muribaculaceae;g__Muribaculum;	Muribaculum
NODE_3259_length_4506_cov_3.563469||full_1	Amino acid metabolism	Cysteine and methionine metabolism	5.5716	FUC	D14	d__Bacteria;p__Bacteroidota;c__Bacteroidia;o__Bacteroidales;f__Tannerellaceae;g__Parabacteroides;	Parabacteroides
NODE_4129_length_2533_cov_3.653753||full_1	Amino acid metabolism	Cysteine and methionine metabolism	5.89642	FUC	D14	d__Bacteria;p__Bacteroidota;c__Bacteroidia;o__Bacteroidales;f__Muribaculaceae;g__Muribaculum;	Muribaculum
NODE_4696_length_3308_cov_6.582232||full_4	Amino acid metabolism	Cysteine and methionine metabolism	2.17499	FUC	D14	d__Bacteria;p__Bacteroidota;c__Bacteroidia;o__Bacteroidales;f__Muribaculaceae;g__Muribaculum;	Muribaculum
NODE_474_length_10618_cov_10.871059||full_14	Amino acid metabolism	Cysteine and methionine metabolism	1.75365	FUC	D14	d__Bacteria;p__Bacteroidota;c__Bacteroidia;o__Bacteroidales;f__Muribaculaceae;g__Muribaculum;	Muribaculum
NODE_482_length_9664_cov_5.838277||full_1	Amino acid metabolism	Cysteine and methionine metabolism	2.81297	FUC	D14	d__Bacteria;p__Bacteroidota;c__Bacteroidia;o__Bacteroidales;f__Muribaculaceae;g__Muribaculum;	Muribaculum
NODE_4942_length_5328_cov_7.348379||full_3	Amino acid metabolism	Cysteine and methionine metabolism	4.85236	FUC	D14	d__Bacteria;p__Bacteroidota;c__Bacteroidia;o__Bacteroidales;f__Muribaculaceae;g__Muribaculum;	Muribaculum
NODE_5342_length_3043_cov_5.090027||full_3	Amino acid metabolism	Cysteine and methionine metabolism	5.66239	FUC	D14	d__Bacteria;p__Bacteroidota;c__Bacteroidia;o__Bacteroidales;f__Muribaculaceae;g__Duncaniella;s__Duncaniella freteri	Duncaniella
NODE_5706_length_2773_cov_4.246873||full_1	Amino acid metabolism	Cysteine and methionine metabolism	12.9909	FUC	D14	d__Bacteria;p__Bacteroidota;c__Bacteroidia;o__Bacteroidales;f__Muribaculaceae;g__Muribaculum;	Muribaculum
NODE_663_length_4688_cov_3.763005||full_4	Amino acid metabolism	Cysteine and methionine metabolism	2.15163	FUC	D14	d__Bacteria;p__Bacteroidota;c__Bacteroidia;o__Bacteroidales;f__Muribaculaceae;g__Muribaculum;	Muribaculum
NODE_7087_length_1794_cov_9.502013||full_4	Amino acid metabolism	Cysteine and methionine metabolism	5.82812	FUC	D14	d__Bacteria;p__Bacteroidota;c__Bacteroidia;o__Bacteroidales;f__Muribaculaceae;g__Muribaculum;	Muribaculum
NODE_7564_length_3561_cov_10.619224||full_1	Amino acid metabolism	Cysteine and methionine metabolism	5.09046	FUC	D14	d__Bacteria;p__Bacteroidota;c__Bacteroidia;o__Bacteroidales;f__Muribaculaceae;g__Muribaculum;	Muribaculum
NODE_767_length_9653_cov_10.483017||full_12	Amino acid metabolism	Cysteine and methionine metabolism	2.88754	FUC	D14	d__Bacteria;p__Bacteroidota;c__Bacteroidia;o__Bacteroidales;f__Muribaculaceae;g__Duncaniella;s__Duncaniella muris	Duncaniella
NODE_7966_length_2629_cov_3.028749||full_3	Amino acid metabolism	Cysteine and methionine metabolism	4.02654	FUC	D14	d__Bacteria;p__Bacteroidota;c__Bacteroidia;o__Bacteroidales;f__Muribaculaceae;g__Duncaniella;s__Duncaniella freteri	Duncaniella
NODE_8112_length_2519_cov_5.678977||full_4	Amino acid metabolism	Cysteine and methionine metabolism	3.76319	FUC	D14	d__Bacteria;p__Bacteroidota;c__Bacteroidia;o__Bacteroidales;f__Muribaculaceae;g__Duncaniella;s__Duncaniella freteri	Duncaniella
NODE_1_length_153765_cov_48.802576||full_44	Amino acid metabolism	Cysteine and methionine metabolism	6.55038	FUC	D18	d__Bacteria;p__Bacteroidota;c__Bacteroidia;o__Bacteroidales;f__Tannerellaceae;g__Parabacteroides;	Parabacteroides
NODE_1_length_153765_cov_48.802576||full_59	Amino acid metabolism	Cysteine and methionine metabolism	8.0421	FUC	D18	d__Bacteria;p__Bacteroidota;c__Bacteroidia;o__Bacteroidales;f__Tannerellaceae;g__Parabacteroides;	Parabacteroides
NODE_1090_length_9218_cov_8.174615||full_1	Amino acid metabolism	Cysteine and methionine metabolism	2.21141	FUC	D18	d__Bacteria;p__Bacteroidota;c__Bacteroidia;o__Bacteroidales;f__Muribaculaceae;g__Muribaculum;	Muribaculum
NODE_11102_length_3043_cov_3.453815||full_3	Amino acid metabolism	Cysteine and methionine metabolism	3.70021	FUC	D18	d__Bacteria;p__Bacteroidota;c__Bacteroidia;o__Bacteroidales;f__Muribaculaceae;g__Duncaniella;s__Duncaniella freteri	Duncaniella
NODE_1479_length_9883_cov_8.644892||full_1	Amino acid metabolism	Cysteine and methionine metabolism	8.30096	FUC	D18	d__Bacteria;p__Bacteroidota;c__Bacteroidia;o__Bacteroidales;f__Muribaculaceae;g__Muribaculum;	Muribaculum
NODE_17635_length_1486_cov_3.386443||full_4	Amino acid metabolism	Cysteine and methionine metabolism	4.37428	FUC	D18	d__Bacteria;p__Bacteroidota;c__Bacteroidia;o__Bacteroidales;f__Muribaculaceae;g__Muribaculum;	Muribaculum
NODE_1825_length_9428_cov_4.546783||full_6	Amino acid metabolism	Cysteine and methionine metabolism	1.41863	FUC	D18	d__Bacteria;p__Bacteroidota;c__Bacteroidia;o__Bacteroidales;f__Muribaculaceae;g__Duncaniella;s__Duncaniella muris	Duncaniella
NODE_2082_length_2447_cov_2.666806||full_6	Amino acid metabolism	Cysteine and methionine metabolism	6.52953	FUC	D18	d__Bacteria;p__Bacteroidota;c__Bacteroidia;o__Bacteroidales;f__Muribaculaceae;g__Muribaculum;	Muribaculum
NODE_221_length_15773_cov_17.302010||full_22	Amino acid metabolism	Cysteine and methionine metabolism	4.25768	FUC	D18	d__Bacteria;p__Bacteroidota;c__Bacteroidia;o__Bacteroidales;f__Muribaculaceae;g__Muribaculum;	Muribaculum
NODE_2508_length_5274_cov_4.292968||full_8	Amino acid metabolism	Cysteine and methionine metabolism	3.86196	FUC	D18	d__Bacteria;p__Bacteroidota;c__Bacteroidia;o__Bacteroidales;f__Muribaculaceae;g__Duncaniella;s__Duncaniella freteri	Duncaniella
NODE_321_length_19171_cov_8.593743||full_12	Amino acid metabolism	Cysteine and methionine metabolism	4.34372	FUC	D18	d__Bacteria;p__Bacteroidota;c__Bacteroidia;o__Bacteroidales;f__Muribaculaceae;g__Muribaculum;	Muribaculum
NODE_3259_length_4506_cov_3.563469||full_1	Amino acid metabolism	Cysteine and methionine metabolism	5.63794	FUC	D18	d__Bacteria;p__Bacteroidota;c__Bacteroidia;o__Bacteroidales;f__Tannerellaceae;g__Parabacteroides;	Parabacteroides
NODE_4129_length_2533_cov_3.653753||full_1	Amino acid metabolism	Cysteine and methionine metabolism	6.66188	FUC	D18	d__Bacteria;p__Bacteroidota;c__Bacteroidia;o__Bacteroidales;f__Muribaculaceae;g__Muribaculum;	Muribaculum
NODE_4696_length_3308_cov_6.582232||full_4	Amino acid metabolism	Cysteine and methionine metabolism	2.39644	FUC	D18	d__Bacteria;p__Bacteroidota;c__Bacteroidia;o__Bacteroidales;f__Muribaculaceae;g__Muribaculum;	Muribaculum
NODE_474_length_10618_cov_10.871059||full_14	Amino acid metabolism	Cysteine and methionine metabolism	3.30061	FUC	D18	d__Bacteria;p__Bacteroidota;c__Bacteroidia;o__Bacteroidales;f__Muribaculaceae;g__Muribaculum;	Muribaculum
NODE_482_length_9664_cov_5.838277||full_1	Amino acid metabolism	Cysteine and methionine metabolism	4.48472	FUC	D18	d__Bacteria;p__Bacteroidota;c__Bacteroidia;o__Bacteroidales;f__Muribaculaceae;g__Muribaculum;	Muribaculum
NODE_4942_length_5328_cov_7.348379||full_3	Amino acid metabolism	Cysteine and methionine metabolism	3.96268	FUC	D18	d__Bacteria;p__Bacteroidota;c__Bacteroidia;o__Bacteroidales;f__Muribaculaceae;g__Muribaculum;	Muribaculum
NODE_5342_length_3043_cov_5.090027||full_3	Amino acid metabolism	Cysteine and methionine metabolism	2.20787	FUC	D18	d__Bacteria;p__Bacteroidota;c__Bacteroidia;o__Bacteroidales;f__Muribaculaceae;g__Duncaniella;s__Duncaniella freteri	Duncaniella
NODE_5706_length_2773_cov_4.246873||full_1	Amino acid metabolism	Cysteine and methionine metabolism	6.86797	FUC	D18	d__Bacteria;p__Bacteroidota;c__Bacteroidia;o__Bacteroidales;f__Muribaculaceae;g__Muribaculum;	Muribaculum
NODE_663_length_4688_cov_3.763005||full_4	Amino acid metabolism	Cysteine and methionine metabolism	4.02045	FUC	D18	d__Bacteria;p__Bacteroidota;c__Bacteroidia;o__Bacteroidales;f__Muribaculaceae;g__Muribaculum;	Muribaculum
NODE_7087_length_1794_cov_9.502013||full_4	Amino acid metabolism	Cysteine and methionine metabolism	10.5693	FUC	D18	d__Bacteria;p__Bacteroidota;c__Bacteroidia;o__Bacteroidales;f__Muribaculaceae;g__Muribaculum;	Muribaculum
NODE_7564_length_3561_cov_10.619224||full_1	Amino acid metabolism	Cysteine and methionine metabolism	6.698	FUC	D18	d__Bacteria;p__Bacteroidota;c__Bacteroidia;o__Bacteroidales;f__Muribaculaceae;g__Muribaculum;	Muribaculum
NODE_767_length_9653_cov_10.483017||full_12	Amino acid metabolism	Cysteine and methionine metabolism	2.37409	FUC	D18	d__Bacteria;p__Bacteroidota;c__Bacteroidia;o__Bacteroidales;f__Muribaculaceae;g__Duncaniella;s__Duncaniella muris	Duncaniella
NODE_7966_length_2629_cov_3.028749||full_3	Amino acid metabolism	Cysteine and methionine metabolism	3.65185	FUC	D18	d__Bacteria;p__Bacteroidota;c__Bacteroidia;o__Bacteroidales;f__Muribaculaceae;g__Duncaniella;s__Duncaniella freteri	Duncaniella
NODE_8112_length_2519_cov_5.678977||full_4	Amino acid metabolism	Cysteine and methionine metabolism	7.05652	FUC	D18	d__Bacteria;p__Bacteroidota;c__Bacteroidia;o__Bacteroidales;f__Muribaculaceae;g__Duncaniella;s__Duncaniella freteri	Duncaniella
NODE_1_length_153765_cov_48.802576||full_59	Amino acid metabolism	Cysteine and methionine metabolism	9.63554	HFD	D0	d__Bacteria;p__Bacteroidota;c__Bacteroidia;o__Bacteroidales;f__Tannerellaceae;g__Parabacteroides;	Parabacteroides
NODE_1090_length_9218_cov_8.174615||full_1	Amino acid metabolism	Cysteine and methionine metabolism	5.92238	HFD	D0	d__Bacteria;p__Bacteroidota;c__Bacteroidia;o__Bacteroidales;f__Muribaculaceae;g__Muribaculum;	Muribaculum
NODE_11102_length_3043_cov_3.453815||full_3	Amino acid metabolism	Cysteine and methionine metabolism	3.95984	HFD	D0	d__Bacteria;p__Bacteroidota;c__Bacteroidia;o__Bacteroidales;f__Muribaculaceae;g__Duncaniella;s__Duncaniella freteri	Duncaniella
NODE_1479_length_9883_cov_8.644892||full_1	Amino acid metabolism	Cysteine and methionine metabolism	4.31914	HFD	D0	d__Bacteria;p__Bacteroidota;c__Bacteroidia;o__Bacteroidales;f__Muribaculaceae;g__Muribaculum;	Muribaculum
NODE_17635_length_1486_cov_3.386443||full_4	Amino acid metabolism	Cysteine and methionine metabolism	2.24807	HFD	D0	d__Bacteria;p__Bacteroidota;c__Bacteroidia;o__Bacteroidales;f__Muribaculaceae;g__Muribaculum;	Muribaculum
NODE_1825_length_9428_cov_4.546783||full_6	Amino acid metabolism	Cysteine and methionine metabolism	6.96775	HFD	D0	d__Bacteria;p__Bacteroidota;c__Bacteroidia;o__Bacteroidales;f__Muribaculaceae;g__Duncaniella;s__Duncaniella muris	Duncaniella
NODE_2082_length_2447_cov_2.666806||full_6	Amino acid metabolism	Cysteine and methionine metabolism	7.19644	HFD	D0	d__Bacteria;p__Bacteroidota;c__Bacteroidia;o__Bacteroidales;f__Muribaculaceae;g__Muribaculum;	Muribaculum
NODE_221_length_15773_cov_17.302010||full_22	Amino acid metabolism	Cysteine and methionine metabolism	6.52162	HFD	D0	d__Bacteria;p__Bacteroidota;c__Bacteroidia;o__Bacteroidales;f__Muribaculaceae;g__Muribaculum;	Muribaculum
NODE_2508_length_5274_cov_4.292968||full_8	Amino acid metabolism	Cysteine and methionine metabolism	6.28808	HFD	D0	d__Bacteria;p__Bacteroidota;c__Bacteroidia;o__Bacteroidales;f__Muribaculaceae;g__Duncaniella;s__Duncaniella freteri	Duncaniella
NODE_321_length_19171_cov_8.593743||full_12	Amino acid metabolism	Cysteine and methionine metabolism	1.68535	HFD	D0	d__Bacteria;p__Bacteroidota;c__Bacteroidia;o__Bacteroidales;f__Muribaculaceae;g__Muribaculum;	Muribaculum
NODE_4129_length_2533_cov_3.653753||full_1	Amino acid metabolism	Cysteine and methionine metabolism	2.97353	HFD	D0	d__Bacteria;p__Bacteroidota;c__Bacteroidia;o__Bacteroidales;f__Muribaculaceae;g__Muribaculum;	Muribaculum
NODE_4696_length_3308_cov_6.582232||full_4	Amino acid metabolism	Cysteine and methionine metabolism	3.73583	HFD	D0	d__Bacteria;p__Bacteroidota;c__Bacteroidia;o__Bacteroidales;f__Muribaculaceae;g__Muribaculum;	Muribaculum
NODE_474_length_10618_cov_10.871059||full_14	Amino acid metabolism	Cysteine and methionine metabolism	1.79454	HFD	D0	d__Bacteria;p__Bacteroidota;c__Bacteroidia;o__Bacteroidales;f__Muribaculaceae;g__Muribaculum;	Muribaculum
NODE_482_length_9664_cov_5.838277||full_1	Amino acid metabolism	Cysteine and methionine metabolism	2.5165	HFD	D0	d__Bacteria;p__Bacteroidota;c__Bacteroidia;o__Bacteroidales;f__Muribaculaceae;g__Muribaculum;	Muribaculum
NODE_4942_length_5328_cov_7.348379||full_3	Amino acid metabolism	Cysteine and methionine metabolism	6.17305	HFD	D0	d__Bacteria;p__Bacteroidota;c__Bacteroidia;o__Bacteroidales;f__Muribaculaceae;g__Muribaculum;	Muribaculum
NODE_5342_length_3043_cov_5.090027||full_3	Amino acid metabolism	Cysteine and methionine metabolism	2.88722	HFD	D0	d__Bacteria;p__Bacteroidota;c__Bacteroidia;o__Bacteroidales;f__Muribaculaceae;g__Duncaniella;s__Duncaniella freteri	Duncaniella
NODE_663_length_4688_cov_3.763005||full_4	Amino acid metabolism	Cysteine and methionine metabolism	12.3461	HFD	D0	d__Bacteria;p__Bacteroidota;c__Bacteroidia;o__Bacteroidales;f__Muribaculaceae;g__Muribaculum;	Muribaculum
NODE_7087_length_1794_cov_9.502013||full_4	Amino acid metabolism	Cysteine and methionine metabolism	9.31179	HFD	D0	d__Bacteria;p__Bacteroidota;c__Bacteroidia;o__Bacteroidales;f__Muribaculaceae;g__Muribaculum;	Muribaculum
NODE_7564_length_3561_cov_10.619224||full_1	Amino acid metabolism	Cysteine and methionine metabolism	3.60064	HFD	D0	d__Bacteria;p__Bacteroidota;c__Bacteroidia;o__Bacteroidales;f__Muribaculaceae;g__Muribaculum;	Muribaculum
NODE_767_length_9653_cov_10.483017||full_12	Amino acid metabolism	Cysteine and methionine metabolism	1.5946	HFD	D0	d__Bacteria;p__Bacteroidota;c__Bacteroidia;o__Bacteroidales;f__Muribaculaceae;g__Duncaniella;s__Duncaniella muris	Duncaniella
NODE_7966_length_2629_cov_3.028749||full_3	Amino acid metabolism	Cysteine and methionine metabolism	7.5381	HFD	D0	d__Bacteria;p__Bacteroidota;c__Bacteroidia;o__Bacteroidales;f__Muribaculaceae;g__Duncaniella;s__Duncaniella freteri	Duncaniella
NODE_1_length_153765_cov_48.802576||full_44	Amino acid metabolism	Cysteine and methionine metabolism	19.2764	HFD	D10	d__Bacteria;p__Bacteroidota;c__Bacteroidia;o__Bacteroidales;f__Tannerellaceae;g__Parabacteroides;	Parabacteroides
NODE_1_length_153765_cov_48.802576||full_59	Amino acid metabolism	Cysteine and methionine metabolism	9.11093	HFD	D10	d__Bacteria;p__Bacteroidota;c__Bacteroidia;o__Bacteroidales;f__Tannerellaceae;g__Parabacteroides;	Parabacteroides
NODE_1090_length_9218_cov_8.174615||full_1	Amino acid metabolism	Cysteine and methionine metabolism	4.22603	HFD	D10	d__Bacteria;p__Bacteroidota;c__Bacteroidia;o__Bacteroidales;f__Muribaculaceae;g__Muribaculum;	Muribaculum
NODE_11102_length_3043_cov_3.453815||full_3	Amino acid metabolism	Cysteine and methionine metabolism	1.68413	HFD	D10	d__Bacteria;p__Bacteroidota;c__Bacteroidia;o__Bacteroidales;f__Muribaculaceae;g__Duncaniella;s__Duncaniella freteri	Duncaniella
NODE_1479_length_9883_cov_8.644892||full_1	Amino acid metabolism	Cysteine and methionine metabolism	12.23	HFD	D10	d__Bacteria;p__Bacteroidota;c__Bacteroidia;o__Bacteroidales;f__Muribaculaceae;g__Muribaculum;	Muribaculum
NODE_17635_length_1486_cov_3.386443||full_4	Amino acid metabolism	Cysteine and methionine metabolism	8.89477	HFD	D10	d__Bacteria;p__Bacteroidota;c__Bacteroidia;o__Bacteroidales;f__Muribaculaceae;g__Muribaculum;	Muribaculum
NODE_1825_length_9428_cov_4.546783||full_6	Amino acid metabolism	Cysteine and methionine metabolism	10.9636	HFD	D10	d__Bacteria;p__Bacteroidota;c__Bacteroidia;o__Bacteroidales;f__Muribaculaceae;g__Duncaniella;s__Duncaniella muris	Duncaniella
NODE_2082_length_2447_cov_2.666806||full_6	Amino acid metabolism	Cysteine and methionine metabolism	10.6907	HFD	D10	d__Bacteria;p__Bacteroidota;c__Bacteroidia;o__Bacteroidales;f__Muribaculaceae;g__Muribaculum;	Muribaculum
NODE_221_length_15773_cov_17.302010||full_22	Amino acid metabolism	Cysteine and methionine metabolism	17.4461	HFD	D10	d__Bacteria;p__Bacteroidota;c__Bacteroidia;o__Bacteroidales;f__Muribaculaceae;g__Muribaculum;	Muribaculum
NODE_2508_length_5274_cov_4.292968||full_8	Amino acid metabolism	Cysteine and methionine metabolism	8.40478	HFD	D10	d__Bacteria;p__Bacteroidota;c__Bacteroidia;o__Bacteroidales;f__Muribaculaceae;g__Duncaniella;s__Duncaniella freteri	Duncaniella
NODE_321_length_19171_cov_8.593743||full_12	Amino acid metabolism	Cysteine and methionine metabolism	9.19727	HFD	D10	d__Bacteria;p__Bacteroidota;c__Bacteroidia;o__Bacteroidales;f__Muribaculaceae;g__Muribaculum;	Muribaculum
NODE_3259_length_4506_cov_3.563469||full_1	Amino acid metabolism	Cysteine and methionine metabolism	27.1057	HFD	D10	d__Bacteria;p__Bacteroidota;c__Bacteroidia;o__Bacteroidales;f__Tannerellaceae;g__Parabacteroides;	Parabacteroides
NODE_4129_length_2533_cov_3.653753||full_1	Amino acid metabolism	Cysteine and methionine metabolism	6.88693	HFD	D10	d__Bacteria;p__Bacteroidota;c__Bacteroidia;o__Bacteroidales;f__Muribaculaceae;g__Muribaculum;	Muribaculum
NODE_4696_length_3308_cov_6.582232||full_4	Amino acid metabolism	Cysteine and methionine metabolism	4.39878	HFD	D10	d__Bacteria;p__Bacteroidota;c__Bacteroidia;o__Bacteroidales;f__Muribaculaceae;g__Muribaculum;	Muribaculum
NODE_474_length_10618_cov_10.871059||full_14	Amino acid metabolism	Cysteine and methionine metabolism	10.4702	HFD	D10	d__Bacteria;p__Bacteroidota;c__Bacteroidia;o__Bacteroidales;f__Muribaculaceae;g__Muribaculum;	Muribaculum
NODE_482_length_9664_cov_5.838277||full_1	Amino acid metabolism	Cysteine and methionine metabolism	16.8436	HFD	D10	d__Bacteria;p__Bacteroidota;c__Bacteroidia;o__Bacteroidales;f__Muribaculaceae;g__Muribaculum;	Muribaculum
NODE_4942_length_5328_cov_7.348379||full_3	Amino acid metabolism	Cysteine and methionine metabolism	4.83327	HFD	D10	d__Bacteria;p__Bacteroidota;c__Bacteroidia;o__Bacteroidales;f__Muribaculaceae;g__Muribaculum;	Muribaculum
NODE_5342_length_3043_cov_5.090027||full_3	Amino acid metabolism	Cysteine and methionine metabolism	1.22972	HFD	D10	d__Bacteria;p__Bacteroidota;c__Bacteroidia;o__Bacteroidales;f__Muribaculaceae;g__Duncaniella;s__Duncaniella freteri	Duncaniella
NODE_5706_length_2773_cov_4.246873||full_1	Amino acid metabolism	Cysteine and methionine metabolism	9.23856	HFD	D10	d__Bacteria;p__Bacteroidota;c__Bacteroidia;o__Bacteroidales;f__Muribaculaceae;g__Muribaculum;	Muribaculum
NODE_606_length_12681_cov_4.984635||full_12	Amino acid metabolism	Cysteine and methionine metabolism	7.74373	HFD	D10	d__Bacteria;p__Bacteroidota;c__Bacteroidia;o__Bacteroidales;f__Tannerellaceae;g__Parabacteroides;	Parabacteroides
NODE_663_length_4688_cov_3.763005||full_4	Amino acid metabolism	Cysteine and methionine metabolism	10.9963	HFD	D10	d__Bacteria;p__Bacteroidota;c__Bacteroidia;o__Bacteroidales;f__Muribaculaceae;g__Muribaculum;	Muribaculum
NODE_7087_length_1794_cov_9.502013||full_4	Amino acid metabolism	Cysteine and methionine metabolism	10.7794	HFD	D10	d__Bacteria;p__Bacteroidota;c__Bacteroidia;o__Bacteroidales;f__Muribaculaceae;g__Muribaculum;	Muribaculum
NODE_7564_length_3561_cov_10.619224||full_1	Amino acid metabolism	Cysteine and methionine metabolism	7.27872	HFD	D10	d__Bacteria;p__Bacteroidota;c__Bacteroidia;o__Bacteroidales;f__Muribaculaceae;g__Muribaculum;	Muribaculum
NODE_767_length_9653_cov_10.483017||full_12	Amino acid metabolism	Cysteine and methionine metabolism	14.337	HFD	D10	d__Bacteria;p__Bacteroidota;c__Bacteroidia;o__Bacteroidales;f__Muribaculaceae;g__Duncaniella;s__Duncaniella muris	Duncaniella
NODE_7739_length_2343_cov_3.644231||full_3	Amino acid metabolism	Cysteine and methionine metabolism	16.4753	HFD	D10	d__Bacteria;p__Bacteroidota;c__Bacteroidia;o__Bacteroidales;f__Tannerellaceae;g__Parabacteroides;	Parabacteroides
NODE_8112_length_2519_cov_5.678977||full_4	Amino acid metabolism	Cysteine and methionine metabolism	3.55785	HFD	D10	d__Bacteria;p__Bacteroidota;c__Bacteroidia;o__Bacteroidales;f__Muribaculaceae;g__Duncaniella;s__Duncaniella freteri	Duncaniella
NODE_1_length_153765_cov_48.802576||full_44	Amino acid metabolism	Cysteine and methionine metabolism	56.2686	HFD	D14	d__Bacteria;p__Bacteroidota;c__Bacteroidia;o__Bacteroidales;f__Tannerellaceae;g__Parabacteroides;	Parabacteroides
NODE_1_length_153765_cov_48.802576||full_59	Amino acid metabolism	Cysteine and methionine metabolism	68.7386	HFD	D14	d__Bacteria;p__Bacteroidota;c__Bacteroidia;o__Bacteroidales;f__Tannerellaceae;g__Parabacteroides;	Parabacteroides
NODE_1090_length_9218_cov_8.174615||full_1	Amino acid metabolism	Cysteine and methionine metabolism	3.85854	HFD	D14	d__Bacteria;p__Bacteroidota;c__Bacteroidia;o__Bacteroidales;f__Muribaculaceae;g__Muribaculum;	Muribaculum
NODE_1479_length_9883_cov_8.644892||full_1	Amino acid metabolism	Cysteine and methionine metabolism	3.87908	HFD	D14	d__Bacteria;p__Bacteroidota;c__Bacteroidia;o__Bacteroidales;f__Muribaculaceae;g__Muribaculum;	Muribaculum
NODE_17635_length_1486_cov_3.386443||full_4	Amino acid metabolism	Cysteine and methionine metabolism	8.32269	HFD	D14	d__Bacteria;p__Bacteroidota;c__Bacteroidia;o__Bacteroidales;f__Muribaculaceae;g__Muribaculum;	Muribaculum
NODE_1825_length_9428_cov_4.546783||full_6	Amino acid metabolism	Cysteine and methionine metabolism	20.6225	HFD	D14	d__Bacteria;p__Bacteroidota;c__Bacteroidia;o__Bacteroidales;f__Muribaculaceae;g__Duncaniella;s__Duncaniella muris	Duncaniella
NODE_2082_length_2447_cov_2.666806||full_6	Amino acid metabolism	Cysteine and methionine metabolism	12.7039	HFD	D14	d__Bacteria;p__Bacteroidota;c__Bacteroidia;o__Bacteroidales;f__Muribaculaceae;g__Muribaculum;	Muribaculum
NODE_221_length_15773_cov_17.302010||full_22	Amino acid metabolism	Cysteine and methionine metabolism	12.243	HFD	D14	d__Bacteria;p__Bacteroidota;c__Bacteroidia;o__Bacteroidales;f__Muribaculaceae;g__Muribaculum;	Muribaculum
NODE_321_length_19171_cov_8.593743||full_12	Amino acid metabolism	Cysteine and methionine metabolism	18.3693	HFD	D14	d__Bacteria;p__Bacteroidota;c__Bacteroidia;o__Bacteroidales;f__Muribaculaceae;g__Muribaculum;	Muribaculum
NODE_3259_length_4506_cov_3.563469||full_1	Amino acid metabolism	Cysteine and methionine metabolism	293.219	HFD	D14	d__Bacteria;p__Bacteroidota;c__Bacteroidia;o__Bacteroidales;f__Tannerellaceae;g__Parabacteroides;	Parabacteroides
NODE_4129_length_2533_cov_3.653753||full_1	Amino acid metabolism	Cysteine and methionine metabolism	9.34917	HFD	D14	d__Bacteria;p__Bacteroidota;c__Bacteroidia;o__Bacteroidales;f__Muribaculaceae;g__Muribaculum;	Muribaculum
NODE_4696_length_3308_cov_6.582232||full_4	Amino acid metabolism	Cysteine and methionine metabolism	4.04371	HFD	D14	d__Bacteria;p__Bacteroidota;c__Bacteroidia;o__Bacteroidales;f__Muribaculaceae;g__Muribaculum;	Muribaculum
NODE_474_length_10618_cov_10.871059||full_14	Amino acid metabolism	Cysteine and methionine metabolism	10.7804	HFD	D14	d__Bacteria;p__Bacteroidota;c__Bacteroidia;o__Bacteroidales;f__Muribaculaceae;g__Muribaculum;	Muribaculum
NODE_482_length_9664_cov_5.838277||full_1	Amino acid metabolism	Cysteine and methionine metabolism	9.60693	HFD	D14	d__Bacteria;p__Bacteroidota;c__Bacteroidia;o__Bacteroidales;f__Muribaculaceae;g__Muribaculum;	Muribaculum
NODE_4942_length_5328_cov_7.348379||full_3	Amino acid metabolism	Cysteine and methionine metabolism	14.6916	HFD	D14	d__Bacteria;p__Bacteroidota;c__Bacteroidia;o__Bacteroidales;f__Muribaculaceae;g__Muribaculum;	Muribaculum
NODE_5706_length_2773_cov_4.246873||full_1	Amino acid metabolism	Cysteine and methionine metabolism	14.5933	HFD	D14	d__Bacteria;p__Bacteroidota;c__Bacteroidia;o__Bacteroidales;f__Muribaculaceae;g__Muribaculum;	Muribaculum
NODE_606_length_12681_cov_4.984635||full_12	Amino acid metabolism	Cysteine and methionine metabolism	54.7595	HFD	D14	d__Bacteria;p__Bacteroidota;c__Bacteroidia;o__Bacteroidales;f__Tannerellaceae;g__Parabacteroides;	Parabacteroides
NODE_663_length_4688_cov_3.763005||full_4	Amino acid metabolism	Cysteine and methionine metabolism	10.0803	HFD	D14	d__Bacteria;p__Bacteroidota;c__Bacteroidia;o__Bacteroidales;f__Muribaculaceae;g__Muribaculum;	Muribaculum
NODE_7087_length_1794_cov_9.502013||full_4	Amino acid metabolism	Cysteine and methionine metabolism	4.7141	HFD	D14	d__Bacteria;p__Bacteroidota;c__Bacteroidia;o__Bacteroidales;f__Muribaculaceae;g__Muribaculum;	Muribaculum
NODE_7564_length_3561_cov_10.619224||full_1	Amino acid metabolism	Cysteine and methionine metabolism	10.1435	HFD	D14	d__Bacteria;p__Bacteroidota;c__Bacteroidia;o__Bacteroidales;f__Muribaculaceae;g__Muribaculum;	Muribaculum
NODE_767_length_9653_cov_10.483017||full_12	Amino acid metabolism	Cysteine and methionine metabolism	14.9982	HFD	D14	d__Bacteria;p__Bacteroidota;c__Bacteroidia;o__Bacteroidales;f__Muribaculaceae;g__Duncaniella;s__Duncaniella muris	Duncaniella
NODE_7739_length_2343_cov_3.644231||full_3	Amino acid metabolism	Cysteine and methionine metabolism	87.2813	HFD	D14	d__Bacteria;p__Bacteroidota;c__Bacteroidia;o__Bacteroidales;f__Tannerellaceae;g__Parabacteroides;	Parabacteroides
NODE_8112_length_2519_cov_5.678977||full_4	Amino acid metabolism	Cysteine and methionine metabolism	3.98724	HFD	D14	d__Bacteria;p__Bacteroidota;c__Bacteroidia;o__Bacteroidales;f__Muribaculaceae;g__Duncaniella;s__Duncaniella freteri	Duncaniella
NODE_1_length_153765_cov_48.802576||full_44	Amino acid metabolism	Cysteine and methionine metabolism	27.6642	HFD	D18	d__Bacteria;p__Bacteroidota;c__Bacteroidia;o__Bacteroidales;f__Tannerellaceae;g__Parabacteroides;	Parabacteroides
NODE_1_length_153765_cov_48.802576||full_59	Amino acid metabolism	Cysteine and methionine metabolism	18.413	HFD	D18	d__Bacteria;p__Bacteroidota;c__Bacteroidia;o__Bacteroidales;f__Tannerellaceae;g__Parabacteroides;	Parabacteroides
NODE_1090_length_9218_cov_8.174615||full_1	Amino acid metabolism	Cysteine and methionine metabolism	9.49727	HFD	D18	d__Bacteria;p__Bacteroidota;c__Bacteroidia;o__Bacteroidales;f__Muribaculaceae;g__Muribaculum;	Muribaculum
NODE_11102_length_3043_cov_3.453815||full_3	Amino acid metabolism	Cysteine and methionine metabolism	2.65917	HFD	D18	d__Bacteria;p__Bacteroidota;c__Bacteroidia;o__Bacteroidales;f__Muribaculaceae;g__Duncaniella;s__Duncaniella freteri	Duncaniella
NODE_1479_length_9883_cov_8.644892||full_1	Amino acid metabolism	Cysteine and methionine metabolism	4.03055	HFD	D18	d__Bacteria;p__Bacteroidota;c__Bacteroidia;o__Bacteroidales;f__Muribaculaceae;g__Muribaculum;	Muribaculum
NODE_17635_length_1486_cov_3.386443||full_4	Amino acid metabolism	Cysteine and methionine metabolism	5.3691	HFD	D18	d__Bacteria;p__Bacteroidota;c__Bacteroidia;o__Bacteroidales;f__Muribaculaceae;g__Muribaculum;	Muribaculum
NODE_1825_length_9428_cov_4.546783||full_6	Amino acid metabolism	Cysteine and methionine metabolism	1.78471	HFD	D18	d__Bacteria;p__Bacteroidota;c__Bacteroidia;o__Bacteroidales;f__Muribaculaceae;g__Duncaniella;s__Duncaniella muris	Duncaniella
NODE_2082_length_2447_cov_2.666806||full_6	Amino acid metabolism	Cysteine and methionine metabolism	51.1792	HFD	D18	d__Bacteria;p__Bacteroidota;c__Bacteroidia;o__Bacteroidales;f__Muribaculaceae;g__Muribaculum;	Muribaculum
NODE_221_length_15773_cov_17.302010||full_22	Amino acid metabolism	Cysteine and methionine metabolism	4.65212	HFD	D18	d__Bacteria;p__Bacteroidota;c__Bacteroidia;o__Bacteroidales;f__Muribaculaceae;g__Muribaculum;	Muribaculum
NODE_2508_length_5274_cov_4.292968||full_8	Amino acid metabolism	Cysteine and methionine metabolism	5.04375	HFD	D18	d__Bacteria;p__Bacteroidota;c__Bacteroidia;o__Bacteroidales;f__Muribaculaceae;g__Duncaniella;s__Duncaniella freteri	Duncaniella
NODE_321_length_19171_cov_8.593743||full_12	Amino acid metabolism	Cysteine and methionine metabolism	10.0192	HFD	D18	d__Bacteria;p__Bacteroidota;c__Bacteroidia;o__Bacteroidales;f__Muribaculaceae;g__Muribaculum;	Muribaculum
NODE_3259_length_4506_cov_3.563469||full_1	Amino acid metabolism	Cysteine and methionine metabolism	25.6258	HFD	D18	d__Bacteria;p__Bacteroidota;c__Bacteroidia;o__Bacteroidales;f__Tannerellaceae;g__Parabacteroides;	Parabacteroides
NODE_4129_length_2533_cov_3.653753||full_1	Amino acid metabolism	Cysteine and methionine metabolism	11.6006	HFD	D18	d__Bacteria;p__Bacteroidota;c__Bacteroidia;o__Bacteroidales;f__Muribaculaceae;g__Muribaculum;	Muribaculum
NODE_4696_length_3308_cov_6.582232||full_4	Amino acid metabolism	Cysteine and methionine metabolism	3.35629	HFD	D18	d__Bacteria;p__Bacteroidota;c__Bacteroidia;o__Bacteroidales;f__Muribaculaceae;g__Muribaculum;	Muribaculum
NODE_474_length_10618_cov_10.871059||full_14	Amino acid metabolism	Cysteine and methionine metabolism	4.99485	HFD	D18	d__Bacteria;p__Bacteroidota;c__Bacteroidia;o__Bacteroidales;f__Muribaculaceae;g__Muribaculum;	Muribaculum
NODE_482_length_9664_cov_5.838277||full_1	Amino acid metabolism	Cysteine and methionine metabolism	8.25341	HFD	D18	d__Bacteria;p__Bacteroidota;c__Bacteroidia;o__Bacteroidales;f__Muribaculaceae;g__Muribaculum;	Muribaculum
NODE_4942_length_5328_cov_7.348379||full_3	Amino acid metabolism	Cysteine and methionine metabolism	8.45647	HFD	D18	d__Bacteria;p__Bacteroidota;c__Bacteroidia;o__Bacteroidales;f__Muribaculaceae;g__Muribaculum;	Muribaculum
NODE_5342_length_3043_cov_5.090027||full_3	Amino acid metabolism	Cysteine and methionine metabolism	3.63395	HFD	D18	d__Bacteria;p__Bacteroidota;c__Bacteroidia;o__Bacteroidales;f__Muribaculaceae;g__Duncaniella;s__Duncaniella freteri	Duncaniella
NODE_5706_length_2773_cov_4.246873||full_1	Amino acid metabolism	Cysteine and methionine metabolism	10.7913	HFD	D18	d__Bacteria;p__Bacteroidota;c__Bacteroidia;o__Bacteroidales;f__Muribaculaceae;g__Muribaculum;	Muribaculum
NODE_606_length_12681_cov_4.984635||full_12	Amino acid metabolism	Cysteine and methionine metabolism	13.8321	HFD	D18	d__Bacteria;p__Bacteroidota;c__Bacteroidia;o__Bacteroidales;f__Tannerellaceae;g__Parabacteroides;	Parabacteroides
NODE_663_length_4688_cov_3.763005||full_4	Amino acid metabolism	Cysteine and methionine metabolism	4.94807	HFD	D18	d__Bacteria;p__Bacteroidota;c__Bacteroidia;o__Bacteroidales;f__Muribaculaceae;g__Muribaculum;	Muribaculum
NODE_7087_length_1794_cov_9.502013||full_4	Amino acid metabolism	Cysteine and methionine metabolism	3.45	HFD	D18	d__Bacteria;p__Bacteroidota;c__Bacteroidia;o__Bacteroidales;f__Muribaculaceae;g__Muribaculum;	Muribaculum
NODE_7564_length_3561_cov_10.619224||full_1	Amino acid metabolism	Cysteine and methionine metabolism	10.1015	HFD	D18	d__Bacteria;p__Bacteroidota;c__Bacteroidia;o__Bacteroidales;f__Muribaculaceae;g__Muribaculum;	Muribaculum
NODE_767_length_9653_cov_10.483017||full_12	Amino acid metabolism	Cysteine and methionine metabolism	2.06276	HFD	D18	d__Bacteria;p__Bacteroidota;c__Bacteroidia;o__Bacteroidales;f__Muribaculaceae;g__Duncaniella;s__Duncaniella muris	Duncaniella
NODE_7739_length_2343_cov_3.644231||full_3	Amino acid metabolism	Cysteine and methionine metabolism	20.7482	HFD	D18	d__Bacteria;p__Bacteroidota;c__Bacteroidia;o__Bacteroidales;f__Tannerellaceae;g__Parabacteroides;	Parabacteroides
NODE_7966_length_2629_cov_3.028749||full_3	Amino acid metabolism	Cysteine and methionine metabolism	4.21841	HFD	D18	d__Bacteria;p__Bacteroidota;c__Bacteroidia;o__Bacteroidales;f__Muribaculaceae;g__Duncaniella;s__Duncaniella freteri	Duncaniella
NODE_8112_length_2519_cov_5.678977||full_4	Amino acid metabolism	Cysteine and methionine metabolism	2.84678	HFD	D18	d__Bacteria;p__Bacteroidota;c__Bacteroidia;o__Bacteroidales;f__Muribaculaceae;g__Duncaniella;s__Duncaniella freteri	Duncaniella
NODE_2944_length_4457_cov_7.768514||full_3	Energy metabolism	Sulfur metabolism	12.1519	CON	D0	d__Bacteria;p__Bacteroidota;c__Bacteroidia;o__Bacteroidales;f__Muribaculaceae;g__Duncaniella;s__Duncaniella muris	Duncaniella
NODE_2944_length_4457_cov_7.768514||full_3	Energy metabolism	Sulfur metabolism	1.87647	CON	D10	d__Bacteria;p__Bacteroidota;c__Bacteroidia;o__Bacteroidales;f__Muribaculaceae;g__Duncaniella;s__Duncaniella muris	Duncaniella
NODE_2944_length_4457_cov_7.768514||full_3	Energy metabolism	Sulfur metabolism	2.40839	CON	D14	d__Bacteria;p__Bacteroidota;c__Bacteroidia;o__Bacteroidales;f__Muribaculaceae;g__Duncaniella;s__Duncaniella muris	Duncaniella
NODE_1_length_153765_cov_48.802576||full_10	Energy metabolism	Sulfur metabolism	11.8543	CON	D18	d__Bacteria;p__Bacteroidota;c__Bacteroidia;o__Bacteroidales;f__Tannerellaceae;g__Parabacteroides;	Parabacteroides
NODE_2144_length_5825_cov_5.623570||full_10	Energy metabolism	Sulfur metabolism	27.66	CON	D18	d__Bacteria;p__Bacteroidota;c__Bacteroidia;o__Bacteroidales;f__Tannerellaceae;g__Parabacteroides;	Parabacteroides
NODE_8774_length_2346_cov_3.828023||full_5	Energy metabolism	Sulfur metabolism	14.9904	CON	D18	d__Bacteria;p__Bacteroidota;c__Bacteroidia;o__Bacteroidales;f__Tannerellaceae;g__Parabacteroides;	Parabacteroides
NODE_2144_length_5825_cov_5.623570||full_10	Energy metabolism	Sulfur metabolism	2.31339	FUC	D0	d__Bacteria;p__Bacteroidota;c__Bacteroidia;o__Bacteroidales;f__Tannerellaceae;g__Parabacteroides;	Parabacteroides
NODE_2944_length_4457_cov_7.768514||full_3	Energy metabolism	Sulfur metabolism	43.1792	FUC	D0	d__Bacteria;p__Bacteroidota;c__Bacteroidia;o__Bacteroidales;f__Muribaculaceae;g__Duncaniella;s__Duncaniella muris	Duncaniella
NODE_2944_length_4457_cov_7.768514||full_3	Energy metabolism	Sulfur metabolism	4.37775	FUC	D18	d__Bacteria;p__Bacteroidota;c__Bacteroidia;o__Bacteroidales;f__Muribaculaceae;g__Duncaniella;s__Duncaniella muris	Duncaniella
NODE_2144_length_5825_cov_5.623570||full_10	Energy metabolism	Sulfur metabolism	1.2573	HFD	D0	d__Bacteria;p__Bacteroidota;c__Bacteroidia;o__Bacteroidales;f__Tannerellaceae;g__Parabacteroides;	Parabacteroides
NODE_2944_length_4457_cov_7.768514||full_3	Energy metabolism	Sulfur metabolism	3.92052	HFD	D0	d__Bacteria;p__Bacteroidota;c__Bacteroidia;o__Bacteroidales;f__Muribaculaceae;g__Duncaniella;s__Duncaniella muris	Duncaniella
NODE_8774_length_2346_cov_3.828023||full_5	Energy metabolism	Sulfur metabolism	2.51461	HFD	D0	d__Bacteria;p__Bacteroidota;c__Bacteroidia;o__Bacteroidales;f__Tannerellaceae;g__Parabacteroides;	Parabacteroides
NODE_1_length_153765_cov_48.802576||full_10	Energy metabolism	Sulfur metabolism	14.5437	HFD	D10	d__Bacteria;p__Bacteroidota;c__Bacteroidia;o__Bacteroidales;f__Tannerellaceae;g__Parabacteroides;	Parabacteroides
NODE_2144_length_5825_cov_5.623570||full_10	Energy metabolism	Sulfur metabolism	7.67203	HFD	D10	d__Bacteria;p__Bacteroidota;c__Bacteroidia;o__Bacteroidales;f__Tannerellaceae;g__Parabacteroides;	Parabacteroides
NODE_2944_length_4457_cov_7.768514||full_3	Energy metabolism	Sulfur metabolism	3.11023	HFD	D10	d__Bacteria;p__Bacteroidota;c__Bacteroidia;o__Bacteroidales;f__Muribaculaceae;g__Duncaniella;s__Duncaniella muris	Duncaniella
NODE_8774_length_2346_cov_3.828023||full_5	Energy metabolism	Sulfur metabolism	9.72629	HFD	D10	d__Bacteria;p__Bacteroidota;c__Bacteroidia;o__Bacteroidales;f__Tannerellaceae;g__Parabacteroides;	Parabacteroides
NODE_1_length_153765_cov_48.802576||full_10	Energy metabolism	Sulfur metabolism	113.843	HFD	D14	d__Bacteria;p__Bacteroidota;c__Bacteroidia;o__Bacteroidales;f__Tannerellaceae;g__Parabacteroides;	Parabacteroides
NODE_2144_length_5825_cov_5.623570||full_10	Energy metabolism	Sulfur metabolism	102.124	HFD	D14	d__Bacteria;p__Bacteroidota;c__Bacteroidia;o__Bacteroidales;f__Tannerellaceae;g__Parabacteroides;	Parabacteroides
NODE_2944_length_4457_cov_7.768514||full_3	Energy metabolism	Sulfur metabolism	2.30468	HFD	D14	d__Bacteria;p__Bacteroidota;c__Bacteroidia;o__Bacteroidales;f__Muribaculaceae;g__Duncaniella;s__Duncaniella muris	Duncaniella
NODE_8774_length_2346_cov_3.828023||full_5	Energy metabolism	Sulfur metabolism	98.1077	HFD	D14	d__Bacteria;p__Bacteroidota;c__Bacteroidia;o__Bacteroidales;f__Tannerellaceae;g__Parabacteroides;	Parabacteroides
NODE_1_length_153765_cov_48.802576||full_10	Energy metabolism	Sulfur metabolism	26.7103	HFD	D18	d__Bacteria;p__Bacteroidota;c__Bacteroidia;o__Bacteroidales;f__Tannerellaceae;g__Parabacteroides;	Parabacteroides
NODE_2144_length_5825_cov_5.623570||full_10	Energy metabolism	Sulfur metabolism	17.1709	HFD	D18	d__Bacteria;p__Bacteroidota;c__Bacteroidia;o__Bacteroidales;f__Tannerellaceae;g__Parabacteroides;	Parabacteroides
NODE_8774_length_2346_cov_3.828023||full_5	Energy metabolism	Sulfur metabolism	5.60952	HFD	D18	d__Bacteria;p__Bacteroidota;c__Bacteroidia;o__Bacteroidales;f__Tannerellaceae;g__Parabacteroides;	Parabacteroides
