# Supplementary material for: Alternating High‐Fat and Polysaccharide Diets Modulates Gut Phage‐Bacterial Interplay
Source: Adv Sci (Weinh). 2026 Mar 12;13(29):e16916. doi: 10.1002/advs.202516916 (PMC13205691; doi:10.1002/advs.202516916)
Supplement: Supplementary file 2 — Supporting File 2: advs74765‐sup‐0002‐Data.zip [file ADVS-13-e16916-s002.zip › advs74765-sup-0002-Data/Supplementary Data8.xlsx]

## Sheet: Network of dietary component
Diets	Shared_diets	crAssphage	Lactobacillus	Enterobacter	Pseudomonas	Escherichia	Clostridium	Streptococcus	Lactococcus	Klebsiella	Shigella	Citrobacter	Enterococcus	Bacteroides
Oligosaccharide	Oligosaccharide	1520	52	68	33	96	4	146	47	0	12	8	10	0
Oligosaccharide	Polyphenol	110	1	0	7	0	0	1	0	0	0	0	0	0
Oligosaccharide	Polysaccharide	232	0	0	0	0	0	0	0	0	0	0	0	0
Oligosaccharide	Probiotics	366	8	0	3	2	0	1	20	0	0	0	0	0
Oligosaccharide	Others	46	0	0	0	0	0	8	6	0	0	0	0	0
Oligosaccharide	Alcohol	762	22	7	3	0	0	52	9	0	0	0	2	0
Oligosaccharide	Protein	272	0	0	0	0	0	11	4	0	0	0	0	0
Polyphenol	Oligosaccharide	110	1	0	7	0	0	1	0	0	0	0	0	0
Polyphenol	Polyphenol	2836	5	1	75	16	36	72	5	0	8	0	0	2
Polyphenol	Polysaccharide	428	0	0	2	0	0	1	1	0	0	0	0	0
Polyphenol	Probiotics	306	1	0	33	0	11	0	3	0	0	0	0	0
Polyphenol	Others	62	0	0	0	0	0	2	0	0	0	0	0	0
Polyphenol	Alcohol	1304	0	0	7	0	34	10	0	0	0	0	0	0
Polyphenol	Protein	262	0	0	0	0	0	6	1	0	0	0	0	0
Polysaccharide	Oligosaccharide	232	0	0	0	0	0	0	0	0	0	0	0	0
Polysaccharide	Polyphenol	428	0	0	2	0	0	1	1	0	0	0	0	0
Polysaccharide	Polysaccharide	7774	3	0	21	21	0	92	11	0	0	0	0	0
Polysaccharide	Probiotics	1326	0	0	1	0	0	3	6	0	0	0	0	0
Polysaccharide	Others	130	0	0	0	0	0	4	0	0	0	0	0	0
Polysaccharide	Alcohol	3314	1	0	0	4	0	10	3	0	0	0	0	0
Polysaccharide	Protein	808	0	0	0	0	0	3	2	0	0	0	0	0
Probiotics	Oligosaccharide	366	8	0	3	2	0	1	20	0	0	0	0	0
Probiotics	Polyphenol	306	1	0	33	0	11	0	3	0	0	0	0	0
Probiotics	Polysaccharide	1326	0	0	1	0	0	3	6	0	0	0	0	0
Probiotics	Probiotics	6962	55	16	223	3	19	50	153	2	1	1	2	12
Probiotics	Others	178	0	0	5	0	0	7	10	0	0	0	0	0
Probiotics	Alcohol	2646	17	0	7	0	11	22	14	1	0	0	2	2
Probiotics	Protein	896	0	0	4	0	0	1	13	0	0	0	0	2
Others	Oligosaccharide	46	0	0	0	0	0	8	6	0	0	0	0	0
Others	Polyphenol	62	0	0	0	0	0	2	0	0	0	0	0	0
Others	Polysaccharide	130	0	0	0	0	0	4	0	0	0	0	0	0
Others	Probiotics	178	0	0	5	0	0	7	10	0	0	0	0	0
Others	Others	1130	0	0	31	0	0	128	12	1	0	0	0	0
Others	Alcohol	404	0	0	15	0	0	44	0	0	0	0	0	0
Others	Protein	100	0	0	0	0	0	20	2	0	0	0	0	0
Alcohol	Oligosaccharide	762	22	7	3	0	0	52	9	0	0	0	2	0
Alcohol	Polyphenol	1304	0	0	7	0	34	10	0	0	0	0	0	0
Alcohol	Polysaccharide	3314	1	0	0	4	0	10	3	0	0	0	0	0
Alcohol	Probiotics	2646	17	0	7	0	11	22	14	1	0	0	2	2
Alcohol	Others	404	0	0	15	0	0	44	0	0	0	0	0	0
Alcohol	Alcohol	20840	226	47	1160	96	169	824	412	77	9	17	66	46
Alcohol	Protein	1774	1	0	3	0	0	36	88	0	0	0	0	6
Protein	Oligosaccharide	272	0	0	0	0	0	11	4	0	0	0	0	0
Protein	Polyphenol	262	0	0	0	0	0	6	1	0	0	0	0	0
Protein	Polysaccharide	808	0	0	0	0	0	3	2	0	0	0	0	0
Protein	Probiotics	896	0	0	4	0	0	1	13	0	0	0	0	2
Protein	Others	100	0	0	0	0	0	20	2	0	0	0	0	0
Protein	Alcohol	1774	1	0	3	0	0	36	88	0	0	0	0	6
Protein	Protein	4692	1	0	15	0	0	118	170	0	0	0	0	6
